# Supplementary material for: Endosymbiont hijacking of acylcarnitines regulates insect vector fecundity by suppressing the viability of stored sperm
Source: PLoS Genet. 2025 Dec 10;21(12):e1011974. doi: 10.1371/journal.pgen.1011974 (PMC12707635; doi:10.1371/journal.pgen.1011974)
Supplement: S1 Dataset — (XLSX) [file pgen.1011974.s003.xlsx]

## Sheet: fat body lipidomics_lab
										lab fatbody samples - lipids area
lipid information										Spiroplasma -								Spiroplasma +
name	key	Class	Subclass	fattyacid	fa1	fa2	fa3	calcmz	ionformula	R1	R2	R3	R4	R5	R6	R7	average	R1	R2	R3	R4	R5	R6	R7	average	ratio (Spi +/Spi-)	p_value
AcCa(10:0)+H_19.0	AcCa	Fatty acyl and other lipids	Acyl Carnitine	(10:0)	(10:0)			316.248	C17 H34 O4 N1	1.0872e+07	2.24619e+07	2.55024e+07	2.18735e+07	3.12388e+06	1.92561e+07	1.14121e+07	1.63574e+07	4.14645e+07	1.2363e+07	1.69121e+06	5.25513e+06	9.37764e+06	7.90162e+06	294131	1.11925e+07	0.684245	0.418203
AcCa(12:0)+H_23.08	AcCa	Fatty acyl and other lipids	Acyl Carnitine	(12:0)	(12:0)			344.28	C19 H38 O4 N1	3.38576e+07	5.73792e+07	6.63553e+07	6.99206e+07	1.80831e+07	4.90533e+07	1.8749e+07	4.47712e+07	1.38559e+08	54130420	1.05128e+07	1.22857e+07	3.7283e+07	3.16062e+07	1.3159e+07	4.25052e+07	0.949388	0.916597
AcCa(12:1)+H_21.38	AcCa	Fatty acyl and other lipids	Acyl Carnitine	(12:1)	(12:1)			342.264	C19 H36 O4 N1	4.47963e+07	6.0255e+07	3.48751e+07	7.38535e+07	9.03853e+06	3.29001e+07	1.55103e+07	3.8747e+07	1.10128e+08	3.21048e+07	5.12973e+06	2.50003e+07	3.54771e+07	4.66133e+07	4.27635e+07	4.24596e+07	1.09582	0.816661
AcCa(14:0)+H_26.26	AcCa	Fatty acyl and other lipids	Acyl Carnitine	(14:0)	(14:0)			372.311	C21 H42 O4 N1	1.73542e+08	1.60817e+08	1.90983e+08	2.06725e+08	8.88336e+07	1.46889e+08	4.93578e+07	1.45307e+08	5.96652e+08	3.06276e+08	6.5142e+07	5.55086e+07	1.42441e+08	1.27734e+08	5.03367e+07	1.92013e+08	1.32143	0.548548
AcCa(14:1)+H_24.6	AcCa	Fatty acyl and other lipids	Acyl Carnitine	(14:1)	(14:1)			370.295	C21 H40 O4 N1	7.6863e+07	1.05715e+08	1.53874e+08	1.33137e+08	2.54947e+07	4.91711e+07	3.0922e+07	8.21681e+07	1.91852e+08	7.46605e+07	1.8007e+07	3.0453e+07	5.53578e+07	5.34035e+07	2.30895e+07	6.38318e+07	0.776845	0.582283
AcCa(16:0)+H_29.09	AcCa	Fatty acyl and other lipids	Acyl Carnitine	(16:0)	(16:0)			400.342	C23 H46 O4 N1	3.73801e+09	1.90753e+09	3.81338e+09	2.18594e+09	2.09978e+09	3.19129e+09	1.18136e+09	2.58819e+09	8.32377e+09	4.34454e+09	5.85557e+09	6.33453e+09	5.83119e+09	4.59973e+09	6.98919e+09	6.03979e+09	2.3336	0.00109552
AcCa(16:1)+H_27.33	AcCa	Fatty acyl and other lipids	Acyl Carnitine	(16:1)	(16:1)			398.326	C23 H44 O4 N1	1.51435e+08	3.11355e+08	2.08204e+08	2.13467e+08	9.76376e+07	3.32126e+08	3.13379e+08	2.32515e+08	2.43049e+09	6.96831e+08	1.42654e+09	8.72823e+08	6.18424e+08	9.5548e+08	1.24817e+09	1.17839e+09	5.06804	0.00844106
AcCa(18:0)+H_31.7	AcCa	Fatty acyl and other lipids	Acyl Carnitine	(18:0)	(18:0)			428.373	C25 H50 O4 N1	4.85813e+08	1.63394e+08	5.53719e+08	6.38974e+08	4.53942e+08	3.18859e+08	2.64991e+08	4.11385e+08	1.00614e+09	7.39322e+08	1.80448e+08	1.39e+08	3.38726e+08	3.38027e+08	2.35393e+08	4.25294e+08	1.03381	0.931276
AcCa(18:1)+H_30.02	AcCa	Fatty acyl and other lipids	Acyl Carnitine	(18:1)	(18:1)			426.358	C25 H48 O4 N1	1.45475e+08	5.40384e+08	5.81677e+08	4.55725e+08	2.83859e+08	4.71352e+08	4.70004e+08	4.21211e+08	2.74854e+09	2.18145e+09	9.00927e+08	9.48523e+08	7.66096e+08	6.65384e+08	3.20701e+09	1.63113e+09	3.87248	0.0274547
AcCa(18:2)+H_28.34	AcCa	Fatty acyl and other lipids	Acyl Carnitine	(18:2)	(18:2)			424.342	C25 H46 O4 N1	1.58698e+07	1.87057e+07	3.30202e+07	8.98066e+06	6.44617e+06	1.44435e+07	4.2476e+06	1.45305e+07	5.68665e+07	1.67116e+07	1.40998e+07	3.89132e+06	9.18577e+06	7.94253e+06	3.40595e+06	1.60148e+07	1.10215	0.840823
AcCa(20:0)+H_34.15	AcCa	Fatty acyl and other lipids	Acyl Carnitine	(20:0)	(20:0)			456.405	C27 H54 O4 N1	9.54031e+06	1.74216e+07	2.62824e+07	4.26198e+07	3.29753e+07	4.64911e+07	1.89812e+07	2.77588e+07	3.65279e+07	4.80948e+07	4.36041e+07	1.75306e+06	6.0384e+07	4.39353e+07	1.8972e+07	3.61816e+07	1.30343	0.415715
AcCa(8:0)+H_13.98	AcCa	Fatty acyl and other lipids	Acyl Carnitine	(8:0)	(8:0)			288.217	C15 H30 O4 N1	4.45025e+06	5.39878e+06	6.49114e+06	1.66642e+07	2.39863e+06	4.1921e+06	5.62218e+06	6.45961e+06	1.89266e+07	4.68071e+07	5.57779e+07	2.58476e+07	4.68053e+07	4.20446e+07	4.15327e+07	3.96774e+07	6.14238	0.000259281
Cer(d14:0_18:0)-H_41.94	Cer	Sphingolipids	Ceramides	(d14:0_18:0)	(d14:0)	(18:0)		510.489	C32 H64 O3 N1	2.5185e+07	2.68493e+07	1.77301e+07	4.1419e+07	2.10723e+07	2.1312e+07	1.92359e+07	2.46862e+07	2.87989e+07	2.03048e+07	1.64813e+07	1.44432e+07	3.17744e+07	2.22444e+07	1.65077e+07	2.15078e+07	0.871248	0.434814
Cer(d14:0_20:0)+H_35.63	Cer	Sphingolipids	Ceramides	(d14:0_20:0)	(d14:0)	(20:0)		540.535	C34 H70 O3 N1	8.37441e+07	9.49103e+07	6.31155e+07	9.07877e+07	1.17826e+08	8.2042e+07	1.13662e+08	9.22982e+07	1.23187e+08	7.34594e+07	2.44679e+08	4.88576e+07	7.97544e+07	7.48032e+07	5.87759e+07	1.00502e+08	1.08889	0.766674
Cer(d14:0_20:0)-H_36.22	Cer	Sphingolipids	Ceramides	(d14:0_20:0)	(d14:0)	(20:0)		538.52	C34 H68 O3 N1	2.00611e+08	2.37663e+08	1.90627e+08	3.08959e+08	2.0168e+08	2.11301e+08	1.60478e+08	2.15903e+08	3.31022e+08	2.16163e+08	4.27506e+08	1.3229e+08	2.17811e+08	1.43247e+08	1.33865e+08	2.28843e+08	1.05994	0.785905
Cer(d14:0_22:0)+H_29.65	Cer	Sphingolipids	Ceramides	(d14:0_22:0)	(d14:0)	(22:0)		568.566	C36 H74 O3 N1	1.65756e+08	1.76785e+08	1.97755e+08	2.5003e+08	1.94509e+08	1.94487e+08	1.51633e+08	1.90136e+08	2.45301e+08	1.55536e+08	2.22211e+08	9.93685e+07	2.02878e+08	1.49024e+08	1.19376e+08	1.70528e+08	0.89687	0.428291
Cer(d14:0_24:0)+H_45.43	Cer	Sphingolipids	Ceramides	(d14:0_24:0)	(d14:0)	(24:0)		596.598	C38 H78 O3 N1	1.23012e+08	1.76985e+08	1.8064e+08	1.9121e+08	1.81257e+08	1.77163e+08	1.58149e+08	1.69774e+08	1.95839e+08	7.63947e+07	1.79343e+08	1.1883e+08	1.42502e+08	1.2289e+08	9.27291e+07	1.32647e+08	0.781315	0.0760631
Cer(d14:0_24:0)-H_46.36	Cer	Sphingolipids	Ceramides	(d14:0_24:0)	(d14:0)	(24:0)		594.583	C38 H76 O3 N1	1.98613e+08	2.82183e+08	2.51354e+08	3.10303e+08	2.54922e+08	3.24065e+08	2.86695e+08	2.72591e+08	2.92579e+08	1.62819e+08	2.46853e+08	1.75145e+08	2.4695e+08	1.83671e+08	1.66328e+08	2.10621e+08	0.772663	0.0294865
Cer(d14:1_16:0)-H_39.69	Cer	Sphingolipids	Ceramides	(d14:1_16:0)	(d14:1)	(16:0)		480.442	C30 H58 O3 N1	2.72711e+06	3.908e+06	2.15447e+06	3.51231e+06	1.71444e+06	1.30387e+06	2.38577e+06	2.52942e+06	3.34675e+06	2.12219e+06	1.33496e+06	1.4892e+06	3.07987e+06	1.88944e+06	1.21285e+06	2.06789e+06	0.817536	0.351914
Cer(d14:1_18:0)+H_40.91	Cer	Sphingolipids	Ceramides	(d14:1_18:0)	(d14:1)	(18:0)		510.488	C32 H64 O3 N1	3.0386e+07	3.27256e+07	3.09815e+07	4.82521e+07	2.99725e+07	3.26275e+07	4.3018e+07	3.54233e+07	3.91889e+07	2.27861e+07	3.9336e+07	1.95654e+07	5.69425e+07	4.15185e+07	1.94734e+07	3.41158e+07	0.96309	0.831471
Cer(d14:1_18:0)-H_35.07	Cer	Sphingolipids	Ceramides	(d14:1_18:0)	(d14:1)	(18:0)		508.474	C32 H62 O3 N1	9.66937e+07	1.10856e+08	9.20425e+07	1.34645e+08	8.35705e+07	9.31763e+07	1.02461e+08	1.01921e+08	1.07521e+08	8.03834e+07	7.76656e+07	8.72481e+07	1.35208e+08	9.3363e+07	6.02806e+07	9.16671e+07	0.899396	0.37561
Cer(d14:1_20:0+O)-H_42.29	Cer	Sphingolipids	Ceramides	(d14:1_20:0+O)	(d14:1)	(20:0+O)		552.5	C34 H66 O4 N1	0	7.19755e+07	9.70465e+06	5.92049e+07	6.22651e+07	2.42141e+07	4.51949e+07	3.8937e+07	1.35353e+07	8.51143e+07	4.79253e+07	9.36621e+07	4.61289e+07	3.34e+07	5.07383e+07	5.29292e+07	1.35935	0.367527
Cer(d14:1_22:0)+H-H2O_44.18	Cer	Sphingolipids	Ceramides	(d14:1_22:0)	(d14:1)	(22:0)		548.54	C36 H70 O2 N1	4.2982e+08	4.80944e+08	3.71102e+08	4.7226e+08	3.77195e+08	3.53762e+08	3.80973e+08	4.09436e+08	3.741e+08	2.4548e+08	3.44446e+08	2.03266e+08	3.90356e+08	3.34905e+08	3.51319e+08	3.20553e+08	0.782914	0.0197217
Cer(d14:1_22:0)+H_44.18	Cer	Sphingolipids	Ceramides	(d14:1_22:0)	(d14:1)	(22:0)		566.551	C36 H72 O3 N1	1.53298e+09	1.6765e+09	1.46108e+09	1.94199e+09	1.507e+09	5.98572e+08	9.1752e+08	1.37652e+09	1.48637e+09	1.02978e+09	1.03348e+09	8.04573e+08	1.35159e+09	1.2381e+09	1.20607e+09	1.16428e+09	0.845813	0.303709
Cer(d14:1_22:0)-H_44.6	Cer	Sphingolipids	Ceramides	(d14:1_22:0)	(d14:1)	(22:0)		564.536	C36 H70 O3 N1	2.10959e+09	2.71421e+09	1.69423e+09	2.53446e+09	2.12422e+09	2.55633e+09	2.57396e+09	2.32957e+09	2.33521e+09	1.77695e+09	2.22598e+09	1.07988e+09	2.06822e+09	1.43441e+09	1.73446e+09	1.80787e+09	0.776054	0.03455
Cer(d14:1_22:0+O)-H_29.41	Cer	Sphingolipids	Ceramides	(d14:1_22:0+O)	(d14:1)	(22:0+O)		580.531	C36 H70 O4 N1	2.45832e+07	1.83112e+08	6.84901e+07	2.19733e+08	1.90078e+08	7.23113e+07	1.09264e+08	1.23939e+08	4.37322e+07	2.45504e+08	1.53939e+08	7.55867e+07	1.74754e+08	1.18971e+08	1.78387e+08	1.41553e+08	1.14212	0.65154
Cer(d14:1_23:0)+H_44.93	Cer	Sphingolipids	Ceramides	(d14:1_23:0)	(d14:1)	(23:0)		580.566	C37 H74 O3 N1	2.61728e+08	2.95708e+08	1.2619e+08	1.96196e+08	2.40049e+08	1.6222e+08	3.36446e+08	2.3122e+08	1.45789e+08	1.34397e+08	1.0234e+08	8.13917e+07	1.46515e+08	1.12812e+08	2.11489e+08	1.33533e+08	0.577517	0.0135852
Cer(d14:1_23:1)-H_45.03	Cer	Sphingolipids	Ceramides	(d14:1_23:1)	(d14:1)	(23:1)		576.536	C37 H70 O3 N1	1.46196e+08	1.76759e+08	7.07432e+07	1.2744e+08	1.70576e+08	1.40182e+08	1.72163e+08	1.43437e+08	1.02456e+08	1.0898e+08	8.32775e+07	5.07345e+07	9.05289e+07	6.26201e+07	1.24942e+08	8.90772e+07	0.621019	0.00903746
Cer(d14:1_24:1)-H_45.74	Cer	Sphingolipids	Ceramides	(d14:1_24:1)	(d14:1)	(24:1)		590.552	C38 H72 O3 N1	1.94815e+08	1.74273e+08	1.27374e+08	2.63321e+08	1.95195e+08	2.80756e+08	2.72063e+08	2.154e+08	5.31571e+08	4.26239e+08	3.19086e+08	2.95501e+08	5.1382e+08	3.4097e+08	4.77255e+08	4.1492e+08	1.92628	0.000919353
Cer(d14:2_18:0)+H-H2O_40.11	Cer	Sphingolipids	Ceramides	(d14:2_18:0)	(d14:2)	(18:0)		490.462	C32 H60 O2 N1	2.7154e+07	4.50702e+07	3.49705e+07	4.8695e+07	3.71554e+07	3.81607e+07	3.85666e+07	3.85389e+07	6.05319e+07	4.41413e+07	3.38956e+07	3.58903e+07	1.16303e+08	8.94412e+07	2.59915e+07	5.80277e+07	1.50569	0.177205
Cer(d14:2_18:0)-H_40.61	Cer	Sphingolipids	Ceramides	(d14:2_18:0)	(d14:2)	(18:0)		506.458	C32 H60 O3 N1	4.17553e+07	7.68203e+07	5.60125e+07	8.4781e+07	5.29577e+07	6.27989e+07	5.97869e+07	6.21304e+07	7.60601e+07	6.15675e+07	4.1634e+07	3.95692e+07	1.52248e+08	1.09198e+08	4.20652e+07	7.46202e+07	1.20103	0.483485
Cer(d14:2_20:0)+H-H2O_41.95	Cer	Sphingolipids	Ceramides	(d14:2_20:0)	(d14:2)	(20:0)		518.493	C34 H64 O2 N1	1.1499e+08	1.3325e+08	1.34009e+08	1.34431e+08	1.46563e+08	1.2343e+08	1.54101e+08	1.34396e+08	1.38777e+08	1.88368e+08	1.84614e+08	1.18011e+08	1.85808e+08	1.57382e+08	9.30597e+07	1.52288e+08	1.13313	0.268233
Cer(d14:2_20:0+O)-H_41.84	Cer	Sphingolipids	Ceramides	(d14:2_20:0+O)	(d14:2)	(20:0+O)		550.484	C34 H64 O4 N1	2.23732e+07	1.28204e+08	2.28883e+07	1.16309e+08	6.93098e+07	2.70709e+07	1.18134e+08	7.20413e+07	1.69401e+08	5.86204e+08	7.60528e+07	6.28525e+07	1.13578e+08	8.27834e+07	5.76869e+07	1.6408e+08	2.27758	0.255657
Cer(d14:2_20:1)+H_41.09	Cer	Sphingolipids	Ceramides	(d14:2_20:1)	(d14:2)	(20:1)		534.488	C34 H64 O3 N1	2.7588e+06	6.855e+07	6.15759e+06	5.93237e+07	2.80763e+07	0	6.64898e+07	3.30509e+07	8.69536e+07	2.93267e+08	3.37002e+07	2.27454e+07	3.95803e+07	3.06233e+07	1.02708e+07	7.38772e+07	2.23526	0.334695
Cer(d14:2_21:0)-H_43.42	Cer	Sphingolipids	Ceramides	(d14:2_21:0)	(d14:2)	(21:0)		548.505	C35 H66 O3 N1	7.91656e+07	7.64743e+07	3.5999e+07	3.82788e+07	6.23993e+07	3.74282e+07	7.28894e+07	5.75192e+07	3.1194e+07	3.6382e+07	1.96594e+07	1.97135e+07	42601820	2.60318e+07	4.85276e+07	3.20157e+07	0.556609	0.0145187
Cer(d14:2_22:0)+H-H2O_43.66	Cer	Sphingolipids	Ceramides	(d14:2_22:0)	(d14:2)	(22:0)		546.524	C36 H68 O2 N1	7.07665e+08	8.26317e+08	6.01487e+08	8.03852e+08	8.05791e+08	7.14148e+08	6.92728e+08	7.35998e+08	7.73701e+08	6.09933e+08	6.26346e+08	3.80712e+08	649334983	5.24539e+08	5.96255e+08	5.94403e+08	0.807615	0.0262014
Cer(d15:0_21:0)-H_45.06	Cer	Sphingolipids	Ceramides	(d15:0_21:0)	(d15:0)	(21:0)		566.552	C36 H72 O3 N1	2.0445e+08	2.93585e+08	2.22871e+08	3.62349e+08	2.47393e+08	3.32068e+08	2.35504e+08	2.71174e+08	3.39e+08	2.52321e+08	3.12149e+08	1.50439e+08	2.57525e+08	1.86523e+08	1.68356e+08	2.38045e+08	0.877829	0.368339
Cer(d16:0_24:0)-H_47.51	Cer	Sphingolipids	Ceramides	(d16:0_24:0)	(d16:0)	(24:0)		622.614	C40 H80 O3 N1	8.58819e+07	1.13581e+08	1.05301e+08	1.25729e+08	1.04049e+08	1.14391e+08	1.33892e+08	1.11832e+08	1.21946e+08	6.21921e+07	1.29435e+08	1.04135e+08	1.03765e+08	7.46302e+07	6.79488e+07	9.48645e+07	0.848276	0.179051
Cer(d16:1_21:0)-H_45.39	Cer	Sphingolipids	Ceramides	(d16:1_21:0)	(d16:1)	(21:0)		578.552	C37 H72 O3 N1	4.42077e+08	4.93635e+08	2.06937e+08	3.4221e+08	3.269e+08	2.86782e+08	5.58286e+08	3.79547e+08	2.20953e+08	2.22699e+08	1.8118e+08	1.62819e+08	2.74638e+08	1.90703e+08	4.00543e+08	2.36219e+08	0.622372	0.0272727
Cer(d16:1_22:0)+H-H2O_45.24	Cer	Sphingolipids	Ceramides	(d16:1_22:0)	(d16:1)	(22:0)		576.571	C38 H74 O2 N1	1.84283e+08	3.59476e+08	2.66701e+08	1.71606e+08	2.71638e+08	1.89445e+08	1.99761e+08	2.34701e+08	2.10486e+08	1.47537e+08	1.29143e+08	1.24877e+08	2.98574e+08	2.34156e+08	1.9272e+08	1.9107e+08	0.8141	0.237332
Cer(d16:1_22:0)+H_37.74	Cer	Sphingolipids	Ceramides	(d16:1_22:0)	(d16:1)	(22:0)		594.582	C38 H76 O3 N1	7.38637e+08	6.86529e+08	7.01789e+08	6.18018e+08	6.56384e+08	5.30949e+08	5.40284e+08	6.38941e+08	9.81765e+08	6.40484e+08	7.99596e+08	6.65818e+08	1.14644e+09	9.56787e+08	1.06249e+09	8.9334e+08	1.39816	0.0129257
Cer(d16:1_22:0)-H_46.17	Cer	Sphingolipids	Ceramides	(d16:1_22:0)	(d16:1)	(22:0)		592.567	C38 H74 O3 N1	1.4192e+09	1.70868e+09	1.103e+09	1.49371e+09	1.11108e+09	1.31263e+09	1.74254e+09	1.41298e+09	1.08087e+09	8.32445e+08	7.56431e+08	6.95508e+08	1.33473e+09	9.61032e+08	1.23228e+09	9.84756e+08	0.696937	0.00767771
Cer(d16:1_24:1)-H_46.77	Cer	Sphingolipids	Ceramides	(d16:1_24:1)	(d16:1)	(24:1)		618.583	C40 H76 O3 N1	1.14898e+08	1.48826e+08	1.13039e+08	1.17579e+08	8.63393e+07	9.44499e+07	1.17006e+08	1.13162e+08	1.14717e+08	7.83481e+07	1.0059e+08	6.27223e+07	7.74144e+07	5.72319e+07	8.41033e+07	8.2161e+07	0.726046	0.0134695
Cer(d16:2_22:0)+H-H2O_29.78	Cer	Sphingolipids	Ceramides	(d16:2_22:0)	(d16:2)	(22:0)		574.556	C38 H72 O2 N1	3.23892e+08	3.61625e+08	3.2579e+08	2.9573e+08	3.66613e+08	2.83206e+08	2.74447e+08	3.18758e+08	3.64276e+08	2.62843e+08	2.51649e+08	1.48954e+08	2.62372e+08	2.44035e+08	2.61127e+08	2.56465e+08	0.804577	0.0468739
Cer(d16:2_23:0)-H_46.06	Cer	Sphingolipids	Ceramides	(d16:2_23:0)	(d16:2)	(23:0)		604.567	C39 H74 O3 N1	5.03471e+07	5.48694e+07	2.17353e+07	3.62485e+07	3.73421e+07	2.82993e+07	6.39521e+07	4.18277e+07	2.34776e+07	2.58859e+07	1.62883e+07	1.34363e+07	2.34278e+07	2.01829e+07	4.31875e+07	2.3698e+07	0.566564	0.022896
Cer(d17:1_16:0)-H_42.08	Cer	Sphingolipids	Ceramides	(d17:1_16:0)	(d17:1)	(16:0)		522.489	C33 H64 O3 N1	1.24464e+07	1.38098e+07	4.39276e+06	1.15014e+07	1.02323e+07	1.05157e+07	4.55473e+06	9.63615e+06	2.20821e+07	7.70533e+06	6.77775e+07	5.65646e+06	6.86519e+06	3.46019e+06	4.21803e+06	1.68235e+07	1.74588	0.450332
Cer(d17:1_23:0)-H_47.3	Cer	Sphingolipids	Ceramides	(d17:1_23:0)	(d17:1)	(23:0)		620.599	C40 H78 O3 N1	8.03508e+08	8.4972e+08	6.98009e+08	6.61148e+08	6.54461e+08	6.55962e+08	8.78454e+08	7.43037e+08	6.89008e+08	4.48457e+08	8.75677e+08	4.33135e+08	5.84019e+08	4.3146e+08	6.35472e+08	5.85318e+08	0.787738	0.0552636
Cer(d18:1_16:0)-H_43.22	Cer	Sphingolipids	Ceramides	(d18:1_16:0)	(d18:1)	(16:0)		536.505	C34 H66 O3 N1	5.97667e+08	8.74812e+08	8.08474e+08	9.847e+08	9.28392e+08	9.89568e+08	1.02123e+09	8.86406e+08	1.38847e+09	9.42431e+08	1.97312e+09	6.95137e+08	9.94445e+08	6.58792e+08	6.69347e+08	1.04596e+09	1.18	0.431112
Cer(d18:1_18:1)-H_44.34	Cer	Sphingolipids	Ceramides	(d18:1_18:1)	(d18:1)	(18:1)		562.52	C36 H68 O3 N1	1.2647e+09	1.68064e+09	9.98807e+08	1.43852e+09	1.1202e+09	1.2242e+09	1.19246e+09	1.27422e+09	1.14303e+09	1.0288e+09	9.5013e+08	6.41043e+08	1.18161e+09	7.62562e+08	1.01653e+09	9.6053e+08	0.753819	0.0166922
Cer(d18:1_21:0)-H_46.64	Cer	Sphingolipids	Ceramides	(d18:1_21:0)	(d18:1)	(21:0)		606.583	C39 H76 O3 N1	3.09621e+08	2.95269e+08	1.50929e+08	2.02634e+08	2.17988e+08	2.02939e+08	3.87916e+08	2.52471e+08	1.40747e+08	1.40329e+08	1.29275e+08	1.22835e+08	1.5005e+08	1.09131e+08	2.8576e+08	1.54018e+08	0.610042	0.0256576
Cer(d18:1_23:0)-H_47.72	Cer	Sphingolipids	Ceramides	(d18:1_23:0)	(d18:1)	(23:0)		634.614	C41 H80 O3 N1	1.21385e+08	1.19679e+08	5.9326e+07	7.35336e+07	1.01804e+08	7.64683e+07	1.61225e+08	1.01917e+08	8.33275e+07	6.91666e+07	1.57483e+08	6.57273e+07	4.82154e+07	3.6614e+07	1.16539e+08	8.24389e+07	0.808882	0.365849
Cer(d18:1_23:1)-H_46.87	Cer	Sphingolipids	Ceramides	(d18:1_23:1)	(d18:1)	(23:1)		632.599	C41 H78 O3 N1	1.95584e+07	1.85844e+07	9.72658e+06	1.03581e+07	1.38562e+07	8.20772e+06	1.31777e+07	1.33527e+07	2.76549e+07	1.18088e+07	8.43735e+07	4.04416e+06	1.85879e+06	2.04802e+06	7.31542e+06	1.98719e+07	1.48823	0.587116
Cer(d18:1_24:0)+H_31.67	Cer	Sphingolipids	Ceramides	(d18:1_24:0)	(d18:1)	(24:0)		650.645	C42 H84 O3 N1	2.87094e+07	4.47073e+07	1.06837e+07	3.17564e+07	2.41555e+07	2.41095e+07	1.5596e+07	2.5674e+07	1.04057e+08	2.6262e+07	3.20368e+08	4.94818e+07	1.10133e+06	0	6.03205e+06	7.24718e+07	2.82277	0.325806
Cer(d18:1_24:0)-H_48.37	Cer	Sphingolipids	Ceramides	(d18:1_24:0)	(d18:1)	(24:0)		648.63	C42 H82 O3 N1	1.54706e+08	1.81559e+08	8.09262e+07	1.38548e+08	1.26439e+08	1.16132e+08	72098513	1.24344e+08	3.16375e+08	6.81557e+07	7.48438e+08	1.18442e+08	2.74218e+07	2.53555e+07	6.55776e+07	1.95681e+08	1.5737	0.504087
Cer(d18:1_24:1)+H_46.18	Cer	Sphingolipids	Ceramides	(d18:1_24:1)	(d18:1)	(24:1)		648.629	C42 H82 O3 N1	3.22204e+08	3.55162e+08	1.29758e+08	2.36576e+08	2.09669e+08	1.63159e+08	1.09277e+07	2.03922e+08	6.59275e+08	1.16064e+08	1.85222e+09	1.08954e+08	8.35	0	4.80006e+06	3.91616e+08	1.92042	0.500417
Cer(d18:1_24:1)-H_47.08	Cer	Sphingolipids	Ceramides	(d18:1_24:1)	(d18:1)	(24:1)		646.614	C42 H80 O3 N1	4.66366e+08	4.84713e+08	2.42484e+08	2.85355e+08	3.25926e+08	2.64376e+08	7.33134e+07	3.06076e+08	1.02859e+09	2.45773e+08	2.80719e+09	1.76242e+08	5.42476e+06	1.87229e+07	5.16191e+07	6.19079e+08	2.02263	0.454459
Cer(d18:1_24:2)-H_46.34	Cer	Sphingolipids	Ceramides	(d18:1_24:2)	(d18:1)	(24:2)		644.599	C42 H78 O3 N1	1.67343e+07	6.59655e+06	133579	5.85025e+06	4.89732e+06	2.85563e+06	242647	5.33004e+06	4.62225e+07	1.63681e+07	1.3382e+08	7.38359e+06	0	0.85	173196	2.91381e+07	5.46678	0.247859
Cer(d18:1_26:1)-H_48.18	Cer	Sphingolipids	Ceramides	(d18:1_26:1)	(d18:1)	(26:1)		674.646	C44 H84 O3 N1	1.00605e+06	3.93722e+06	257479	1.44857e+06	1.13746e+06	899441	0	1.24089e+06	1.42007e+07	3.78348e+06	5.51385e+07	31955.1	0	0	0	1.04507e+07	8.42192	0.277446
Cer(d18:1_26:2)-H_47.52	Cer	Sphingolipids	Ceramides	(d18:1_26:2)	(d18:1)	(26:2)		672.63	C44 H82 O3 N1	414872	136690	0	0	0	0	0	78794.6	3.93525e+06	0	1.97347e+07	0	0	0	0	3.38142e+06	42.9144	0.279994
Cer(d18:2_16:0)-H_42.62	Cer	Sphingolipids	Ceramides	(d18:2_16:0)	(d18:2)	(16:0)		534.489	C34 H64 O3 N1	3.08365e+08	4.42801e+08	3.20942e+08	3.94219e+08	3.0898e+08	3.49899e+08	3.28263e+08	3.50496e+08	3.00593e+08	3.3869e+08	2.74062e+08	1.9652e+08	4.06637e+08	2.94214e+08	2.60399e+08	2.95874e+08	0.844158	0.107691
Cer(d19:1_16:0)-H_43.95	Cer	Sphingolipids	Ceramides	(d19:1_16:0)	(d19:1)	(16:0)		550.52	C35 H68 O3 N1	2.20482e+08	2.25262e+08	9.4457e+07	1.45989e+08	1.54014e+08	1.19496e+08	2.04224e+08	1.66275e+08	1.56519e+08	1.18009e+08	2.83908e+08	7.28565e+07	1.11136e+08	7.44239e+07	1.63644e+08	1.40071e+08	0.842406	0.452308
Cer(d19:1_24:1)-H_31.72	Cer	Sphingolipids	Ceramides	(d19:1_24:1)	(d19:1)	(24:1)		660.63	C43 H82 O3 N1	4.12096e+06	5960855	830324	2.43902e+06	3.28972e+06	1.13035e+06	246322	2.57394e+06	2.14525e+07	2.27112e+06	6.97772e+07	271242	0	0	252157	1.3432e+07	5.21848	0.313228
Cer(d42:2)+H-H2O_46.18	Cer	Sphingolipids	Ceramides	(d18:1_24:1)	(d18:1)	(24:1)		630.618	C42 H80 O2 N1	3.55915e+07	2.67143e+07	4.65545e+06	1.15138e+07	1.19321e+07	4.66336e+06	811326	1.36974e+07	9.55904e+07	7.82854e+06	3.2407e+08	1.10839e+06	0	0	0	6.12282e+07	4.47006	0.340713
Cer(m17:0_23:0)-H_48.14	Cer	Sphingolipids	Ceramides	(m17:0_23:0)	(m17:0)	(23:0)		606.619	C40 H80 O2 N1	4.21953e+07	4.08637e+07	6.16435e+07	4.39063e+07	3.73312e+07	3.05656e+07	2.16881e+07	3.97419e+07	2.92529e+07	32850158	2.828e+07	2.2885e+07	3.81e+07	2.00823e+07	4.5004e+07	3.09221e+07	0.778071	0.150958
Cer(m20:0_24:0)+CH3COO_49.91	Cer	Sphingolipids	Ceramides	(m20:0_24:0)	(m20:0)	(24:0)		722.703	C46 H92 O4 N1	0	0	0	0	0	0	1.11805e+07	1.59722e+06	0	0	0	1.31817e+07	0	0	0	1.8831e+06	1.17898	0.909796
Cer(t18:0_18:2)+HCOO_40.28	Cer	Sphingolipids	Ceramides	(t18:0_18:2)	(t18:0)	(18:2)		624.521	C37 H70 O6 N1	0	0	0	0	0	0	1.75248e+07	2.50355e+06	0	0	0	5.31669e+07	0	0	0	7.59527e+06	3.0338	0.543801
Cer(t18:0_18:2+2O)+HCOO_45.64	Cer	Sphingolipids	Ceramides	(t18:0_18:2+2O)	(t18:0)	(18:2+2O)		656.511	C37 H70 O8 N1	1.08851e+09	1077541357	9.06988e+08	1.04448e+09	8.19471e+08	1.01894e+09	9.56157e+08	9.87441e+08	9.85103e+08	8.41201e+08	9.29757e+08	8.37311e+08	1.03839e+09	9.07094e+08	1.05621e+09	9.42153e+08	0.954136	0.382938
Cer(t18:0_24:5)+CH3COO_39.72	Cer	Sphingolipids	Ceramides	(t18:0_24:5)	(t18:0)	(24:5)		716.583	C44 H78 O6 N1	1.44709e+08	2.37395e+08	2.34955e+08	3.07887e+08	2.12229e+08	2.58281e+08	2.16985e+08	2.30349e+08	1.87707e+08	9.05447e+07	1.17874e+08	7.9572e+07	1.52319e+08	1.6518e+08	1.22409e+08	1.30801e+08	0.567838	0.00146764
Cer(t18:0_24:6)+CH3COO_38.39	Cer	Sphingolipids	Ceramides	(t18:0_24:6)	(t18:0)	(24:6)		714.568	C44 H76 O6 N1	3.60719e+07	5.54538e+07	9.08292e+07	1.00816e+08	4.58508e+07	8.23317e+07	5.23351e+07	6.62412e+07	1.03299e+08	6.05184e+07	6.63593e+07	2.6998e+07	4.18459e+07	5.20715e+07	3.51912e+07	5.51833e+07	0.833066	0.425452
Cer(t18:0_25:0)-H_48.34	Cer	Sphingolipids	Ceramides	(t18:0_25:0)	(t18:0)	(25:0)		680.656	C43 H86 O4 N1	0	0	0	0	0	0	1.66021e+07	2.37173e+06	0	0	0	1.8606e+07	0	0	0	2.658e+06	1.1207	0.937292
Cer(t18:0_25:5)+HCOO_39.45	Cer	Sphingolipids	Ceramides	(t18:0_25:5)	(t18:0)	(25:5)		716.583	C44 H78 O6 N1	8.81468e+07	1.33747e+08	1.50571e+08	2.00769e+08	1.37997e+08	1.74356e+08	1.51812e+08	1.482e+08	1.0103e+08	5.15847e+07	6.32252e+07	4.57932e+07	8.53336e+07	9.679e+07	7.30269e+07	7.38263e+07	0.498154	0.000754874
Cer(t18:0_26:5)+CH3COO_40.71	Cer	Sphingolipids	Ceramides	(t18:0_26:5)	(t18:0)	(26:5)		744.615	C46 H82 O6 N1	1.3479e+08	1.95309e+08	1.81656e+08	2.50373e+08	1.77212e+08	2.52805e+08	1.46406e+08	1.91222e+08	1.92585e+08	1.0044e+08	1.0366e+08	5.17133e+07	1.56034e+08	1.63271e+08	1.49459e+08	1.31023e+08	0.685191	0.0339177
Cer(t18:1_16:0)-H_42.29	Cer	Sphingolipids	Ceramides	(t18:1_16:0)	(t18:1)	(16:0)		552.5	C34 H66 O4 N1	0	7.25225e+07	1.04177e+07	5.99194e+07	6.29081e+07	2.4038e+07	4.53715e+07	3.9311e+07	1.40442e+07	8.55596e+07	4.84087e+07	8.37937e+07	4.66609e+07	3.39565e+07	5.14861e+07	5.19871e+07	1.32246	0.395358
Cer(t18:1_19:0+O)-H_44.98	Cer	Sphingolipids	Ceramides	(t18:1_19:0+O)	(t18:1)	(19:0+O)		610.542	C37 H72 O5 N1	4.30624e+07	5.61256e+07	3.46536e+07	5.67885e+07	5.51262e+07	6.39172e+07	5.45595e+07	5.20333e+07	6.80191e+07	5.57856e+07	6.11209e+07	2.27186e+07	4.83035e+07	3.28292e+07	3.61352e+07	4.6416e+07	0.892044	0.45652
Cer(t35:1+O)-H_43.27	Cer	Sphingolipids	Ceramides	(t35:1+O)	(t35:1+O)			582.51	C35 H68 O5 N1	1.12444e+07	1.61033e+07	1.13463e+07	2.07761e+07	1.12807e+07	7.70366e+06	9.33309e+06	1.25411e+07	3.01305e+07	1.3385e+07	4.61133e+07	8.75437e+06	1.35604e+07	7.1378e+06	5.71331e+06	1.78278e+07	1.42155	0.398141
CerPE(d34:2)+H-H2O_41.01	CerPE	Sphingolipids	Ceramide phosphoethanolamines	(d34:2)	(d34:2)			641.502	C36 H70 O5 N2 P1	1.52222e+07	4.15095e+07	3.37316e+07	4.61e+07	2.71403e+07	3.63237e+07	3.05764e+07	3.29434e+07	4.03904e+07	3.65003e+07	2.14317e+07	1.04068e+07	2.15268e+07	2.20784e+07	8.77001e+06	2.30149e+07	0.69862	0.119034
CerPE(d34:2)+H_41.01	CerPE	Sphingolipids	Ceramide phosphoethanolamines	(d34:2)	(d34:2)			659.512	C36 H72 O6 N2 P1	5.92896e+08	1.64898e+09	1.43531e+09	1.80162e+09	9.91121e+08	1.38934e+09	1.21019e+09	1.29564e+09	1.53843e+09	1.49754e+09	9.50705e+08	7.10255e+08	9.10577e+08	8.81322e+08	4.97875e+08	9.98099e+08	0.770355	0.187341
CerPE(d36:2)+H_42.25	CerPE	Sphingolipids	Ceramide phosphoethanolamines	(d36:2)	(d36:2)			687.544	C38 H76 O6 N2 P1	1.17184e+08	2.96367e+08	3.16343e+08	3.0481e+08	1.99244e+08	3.38654e+08	2.69243e+08	2.63121e+08	2.9561e+08	3.54655e+08	2.73451e+08	1.72037e+08	1.65818e+08	1.94287e+08	1.15897e+08	2.24537e+08	0.853359	0.394402
CerPE(d36:5)+H_41.03	CerPE	Sphingolipids	Ceramide phosphoethanolamines	(d36:5)	(d36:5)			681.497	C38 H70 O6 N2 P1	2.67997e+07	5.99088e+07	7.03313e+07	7.257e+07	5.39743e+07	6.73665e+07	5.84805e+07	5.84901e+07	6.42118e+07	6.60528e+07	6.25803e+07	3.31824e+07	4.93736e+07	54271190	2.80415e+07	5.11019e+07	0.873685	0.386371
CerPE(d38:2)+H_43.85	CerPE	Sphingolipids	Ceramide phosphoethanolamines	(d38:2)	(d38:2)			715.575	C40 H80 O6 N2 P1	1.08052e+09	1.95448e+09	1.54024e+09	1.55419e+09	1.31179e+09	1.47087e+09	1.14307e+09	1.43645e+09	1.70718e+09	9.07569e+08	1.37795e+09	9.57256e+08	1.27522e+09	1.2139e+09	1.09196e+09	1.21872e+09	0.848423	0.177797
CerPE(d38:5)+H_42.69	CerPE	Sphingolipids	Ceramide phosphoethanolamines	(d38:5)	(d38:5)			709.528	C40 H74 O6 N2 P1	1.98878e+07	3.17255e+07	3.02911e+07	2.82676e+07	3.02742e+07	4.12161e+07	3.18468e+07	3.05013e+07	2.63382e+07	2.1959e+07	3.51252e+07	1.34636e+07	1.73669e+07	3.84952e+07	2.33673e+07	2.51594e+07	0.824861	0.225786
CerPE(d40:2)+H_45.22	CerPE	Sphingolipids	Ceramide phosphoethanolamines	(d40:2)	(d40:2)			743.606	C42 H84 O6 N2 P1	1.14788e+08	3.56271e+08	2.83052e+08	2.72785e+08	2.8018e+08	2.57829e+08	2.11485e+08	2.5377e+08	3.1955e+08	1.74513e+08	2.56999e+08	1.01037e+08	1.39528e+08	1.75954e+08	1.1695e+08	1.83504e+08	0.723113	0.112674
CL(16:0_16:1_16:0_16:1)-H_23.31	CL	Phospholipids	Cardiolipin	(16:0_16:1_16:0_16:1)	(16:0)	(16:1)	(16:0)	1347.93	C73 H137 O17 P2	2.05553e+08	2.60576e+08	1.82083e+08	1.69429e+08	1.63798e+08	1.74569e+08	1.36899e+08	1.84701e+08	1.66661e+08	8.46392e+07	8.21424e+07	7.75391e+07	1.78215e+08	1.72761e+08	1.75906e+08	1.3398e+08	0.725391	0.0558208
CL(16:0_16:1_16:1_16:1)-H_28.53	CL	Phospholipids	Cardiolipin	(16:0_16:1_16:1_16:1)	(16:0)	(16:1)	(16:1)	1345.92	C73 H135 O17 P2	2.19033e+08	2.87783e+08	2.13639e+08	2.19493e+08	2.16536e+08	1.9695e+08	2.05255e+08	2.2267e+08	1.89847e+08	1.40736e+08	1.23741e+08	1.14994e+08	1.57355e+08	1.54807e+08	2.03652e+08	1.55019e+08	0.696182	0.00163264
CL(16:1_16:1_16:1_16:1)-H_33.89	CL	Phospholipids	Cardiolipin	(16:1_16:1_16:1_16:1)	(16:1)	(16:1)	(16:1)	1343.9	C73 H133 O17 P2	2.04649e+08	2.8987e+08	2.14726e+08	2.34355e+08	2.35512e+08	2.21987e+08	2.16502e+08	2.31086e+08	2.22589e+08	1.75264e+08	1.16366e+08	1.27365e+08	1.51836e+08	1.3726e+08	2.06017e+08	1.62385e+08	0.702706	0.0036977
CL(16:1_16:1_16:1_18:1)-H_34.33	CL	Phospholipids	Cardiolipin	(16:1_16:1_16:1_18:1)	(16:1)	(16:1)	(16:1)	1371.93	C75 H137 O17 P2	2.26427e+08	2.71249e+08	2.21972e+08	2.36013e+08	2.29949e+08	1.94773e+08	2.06797e+08	2.2674e+08	2.11547e+08	1.77727e+08	1.28467e+08	1.48719e+08	1.67739e+08	1.43287e+08	1.9332e+08	1.67258e+08	0.737663	0.00149043
CL(16:1_16:1_16:1_18:2)-H_22.81	CL	Phospholipids	Cardiolipin	(16:1_16:1_16:1_18:2)	(16:1)	(16:1)	(16:1)	1369.92	C75 H135 O17 P2	1.46608e+08	1.92947e+08	1.53264e+08	1.83986e+08	1.54824e+08	1.2819e+08	1.14843e+08	1.53523e+08	1.41611e+08	1.43029e+08	1.06579e+08	1.00914e+08	1.11633e+08	9.93244e+07	1.26212e+08	1.18472e+08	0.771685	0.0191096
CL(18:1_16:1_16:1_18:2)-H_35.43	CL	Phospholipids	Cardiolipin	(18:1_16:1_16:1_18:2)	(18:1)	(16:1)	(16:1)	1397.95	C77 H139 O17 P2	1.73553e+08	2.16028e+08	1.72429e+08	1.87352e+08	1.57795e+08	1.34525e+08	1.26406e+08	1.6687e+08	1.75903e+08	1.52783e+08	1.08377e+08	1.25253e+08	1.44679e+08	1.23369e+08	1.41345e+08	1.38816e+08	0.831882	0.076501
CL(18:2_16:1_16:1_18:2)-H_23.02	CL	Phospholipids	Cardiolipin	(18:2_16:1_16:1_18:2)	(18:2)	(16:1)	(16:1)	1395.93	C77 H137 O17 P2	1.2505e+08	1.53831e+08	1.35746e+08	1.63589e+08	1.20596e+08	1.05636e+08	101785338	1.29462e+08	1.27253e+08	1.22088e+08	9.6342e+07	9.23073e+07	1.16008e+08	1.00489e+08	1.0716e+08	1.08807e+08	0.840453	0.0696667
CL(18:3_16:1_16:1_16:1)-H_33.86	CL	Phospholipids	Cardiolipin	(18:3_16:1_16:1_16:1)	(18:3)	(16:1)	(16:1)	1367.9	C75 H133 O17 P2	5.47071e+07	7.63379e+07	5.49646e+07	6.49494e+07	6.15937e+07	5.38312e+07	4.28514e+07	5.84622e+07	5.54863e+07	3.87034e+07	3.68511e+07	3.39062e+07	4.17734e+07	4.33101e+07	5.397e+07	4.34286e+07	0.74285	0.0123728
CL(18:3_18:1_16:1_18:2)-H_34.97	CL	Phospholipids	Cardiolipin	(18:3_18:1_16:1_18:2)	(18:3)	(18:1)	(16:1)	1421.95	C79 H139 O17 P2	2.57748e+07	4.69487e+07	3.89585e+07	6.74328e+07	3.69958e+07	2.2312e+07	2.25402e+07	3.72804e+07	4.93527e+07	3.58281e+07	3.088e+07	3.21866e+07	2.85798e+07	2.40908e+07	2.22301e+07	3.18783e+07	0.855095	0.460114
CL(18:4_16:1_16:1_16:1)-H_34.08	CL	Phospholipids	Cardiolipin	(18:4_16:1_16:1_16:1)	(18:4)	(16:1)	(16:1)	1365.89	C75 H131 O17 P2	5.00814e+07	6.78397e+07	5.06675e+07	5.83377e+07	5.70156e+07	5.46228e+07	4.47677e+07	5.47618e+07	5.55177e+07	4.17193e+07	3.09598e+07	3.29468e+07	3.75972e+07	3.52078e+07	5.30828e+07	4.10045e+07	0.748779	0.0123185
CL(22:3_24:1_16:1_16:0)-H_42.18	CL	Phospholipids	Cardiolipin	(22:3_24:1_16:1_16:0)	(22:3)	(24:1)	(16:1)	1538.11	C87 H159 O17 P2	2.83388e+07	1.2751e+07	2.35821e+07	2.11155e+07	4.00043e+07	2.03828e+07	1.74679e+07	2.33775e+07	3.77278e+07	3.80224e+07	3.03368e+07	2.23185e+07	2.20677e+07	1.51947e+07	4.31409e+07	2.98298e+07	1.27601	0.2321
CL(23:0_22:3_18:1_18:1)-H_43.77	CL	Phospholipids	Cardiolipin	(23:0_22:3_18:1_18:1)	(23:0)	(22:3)	(18:1)	1580.15	C90 H165 O17 P2	1.63372e+08	1.27347e+08	1.75067e+08	1.78615e+08	1.96458e+08	1.87397e+08	1.56232e+08	1.69212e+08	2.34733e+08	2.10191e+08	1.9257e+08	1.28001e+08	1.86033e+08	1.53564e+08	1.56144e+08	1.80177e+08	1.0648	0.517512
CL(23:0_22:4_16:0_16:1)-H_42.22	CL	Phospholipids	Cardiolipin	(23:0_22:4_16:0_16:1)	(23:0)	(22:4)	(16:0)	1524.09	C86 H157 O17 P2	1.45682e+08	1.31842e+08	1.4416e+08	1.46387e+08	1.52347e+08	1.25158e+08	1.05568e+08	1.35878e+08	1.76258e+08	1.54174e+08	1.36558e+08	1.14726e+08	1.47607e+08	1.17771e+08	1.6027e+08	1.43909e+08	1.05911	0.459924
CL(23:0_22:4_16:1_18:1)-H_28.42	CL	Phospholipids	Cardiolipin	(23:0_22:4_16:1_18:1)	(23:0)	(22:4)	(16:1)	1550.11	C88 H159 O17 P2	3.90317e+07	4.95482e+07	5.06035e+07	5.92587e+07	4.61163e+07	4.85672e+07	3.50448e+07	4.68815e+07	5.54756e+07	4.47735e+07	3.5346e+07	2.57347e+07	4.67189e+07	3.93615e+07	3.74464e+07	4.06938e+07	0.868014	0.210438
CL(23:0_22:4_18:2_16:1)-H_28.03	CL	Phospholipids	Cardiolipin	(23:0_22:4_18:2_16:1)	(23:0)	(22:4)	(18:2)	1548.09	C88 H157 O17 P2	2.43396e+07	2.57561e+07	2.31079e+07	3.06871e+07	2.56189e+07	2.18633e+07	1.16795e+07	2.32932e+07	3.64486e+07	3.32272e+07	1.16187e+07	9.76552e+06	2.41928e+07	1.66977e+07	2.11803e+07	2.18758e+07	0.939151	0.756715
CL(23:0_22:5_16:1_16:1)-H_34.33	CL	Phospholipids	Cardiolipin	(23:0_22:5_16:1_16:1)	(23:0)	(22:5)	(16:1)	1520.06	C86 H153 O17 P2	1.5646e+08	2.19355e+08	1.68066e+08	1.83793e+08	1.40488e+08	1.65595e+08	1.16655e+08	1.64345e+08	1.86684e+08	1.34545e+08	5.90691e+07	3.93565e+07	1.46594e+08	1.08719e+08	1.25071e+08	1.14291e+08	0.695436	0.0523486
CL(23:0_22:5_16:1_18:2)-H_41.73	CL	Phospholipids	Cardiolipin	(23:0_22:5_16:1_18:2)	(23:0)	(22:5)	(16:1)	1546.07	C88 H155 O17 P2	1.45581e+07	2.42297e+07	1.96607e+07	2.43877e+07	1.47005e+07	1.75596e+07	7.72076e+06	1.75453e+07	2.08432e+07	1.8142e+07	2.1697e+06	803865	1.41873e+07	8.39092e+06	1.33045e+07	1.11202e+07	0.633801	0.105974
CL(55:1)-2H_31.97	CL	Phospholipids	Cardiolipin	(55:1)	(55:1)			611.401	C64 H120 O17 P2	1.02602e+09	1.71406e+09	1.38939e+09	2.58661e+09	1.3742e+09	1.38867e+09	1.34162e+09	1.5458e+09	1.22993e+09	2.72833e+09	9.27804e+08	1.67926e+09	1.22827e+09	1.16578e+09	1.30098e+09	1.46576e+09	0.948226	0.791068
CL(62:0)-2H_34.01	CL	Phospholipids	Cardiolipin	(62:0)	(62:0)			661.463	C71 H136 O17 P2	2.86226e+08	2.70581e+08	2.66605e+08	2.74117e+08	2.29734e+08	2.8037e+08	194355917	2.57427e+08	2.60952e+08	2.9435e+08	1.94671e+08	1.69369e+08	2.28175e+08	1.66524e+08	1.513e+08	2.09334e+08	0.81318	0.0713749
CL(64:0)-2H_34.98	CL	Phospholipids	Cardiolipin	(64:0)	(64:0)			675.479	C73 H140 O17 P2	3.10579e+08	2.15795e+08	1.66778e+08	1.47887e+08	1.80642e+08	1.8661e+08	1.47601e+08	1.93699e+08	1.61239e+08	2.16021e+08	1.07835e+08	6.45778e+07	1.92497e+08	1.78066e+08	2.1586e+08	1.62299e+08	0.837896	0.321649
CL(66:0)-2H_35.77	CL	Phospholipids	Cardiolipin	(66:0)	(66:0)			689.494	C75 H144 O17 P2	2650793792	2.90337e+09	2.8987e+09	3195745693	2.84041e+09	3.14473e+09	2.46894e+09	2.87181e+09	2.74033e+09	2.40474e+09	2.16956e+09	2.14759e+09	2.74282e+09	2.81964e+09	2.4383e+09	2.49471e+09	0.868689	0.0217611
CL(66:1)+H_41.59	CL	Phospholipids	Cardiolipin	(66:1)	(66:1)			1380	C75 H145 O17 P2	1.96788e+09	1.93562e+09	1.99477e+09	1.77043e+09	1.64633e+09	1.8963e+09	1.17746e+09	1.76983e+09	1.91191e+09	1.82448e+09	1.85318e+09	1.46409e+09	2.47425e+09	2.22952e+09	1.88713e+09	1.94922e+09	1.10136	0.293558
CL(66:2)-2H_34.54	CL	Phospholipids	Cardiolipin	(66:2)	(66:2)			687.479	C75 H140 O17 P2	2.65596e+09	2.7826e+09	2.72978e+09	2.48251e+09	1.9137e+09	2.42828e+09	2.28981e+09	2.46895e+09	1.15329e+09	2.59883e+09	1.90718e+09	2.06e+09	2.64252e+09	2.31995e+09	2.31773e+09	2.14279e+09	0.867895	0.176635
CL(66:6)-2H_28.3	CL	Phospholipids	Cardiolipin	(18:3_16:1_16:1_16:1)	(18:3)	(16:1)	(16:1)	683.448	C75 H132 O17 P2	1.04527e+08	1.62243e+08	1.21378e+08	1.65897e+08	1.33596e+08	1.08031e+08	8.92994e+07	1.26424e+08	1.36039e+08	1.13263e+08	7.99916e+07	8.0687e+07	9.11227e+07	8.05687e+07	9.38083e+07	9.64973e+07	0.76328	0.0502671
CL(68:0)-2H_36.49	CL	Phospholipids	Cardiolipin	(68:0)	(68:0)			703.51	C77 H148 O17 P2	5.36277e+08	4.04118e+08	2.99784e+08	2.2834e+08	4.18874e+08	3.31205e+08	2.96464e+08	3.59294e+08	2.62424e+08	2.7642e+08	1.92211e+08	1.66269e+08	3.10087e+08	3.12117e+08	4.68016e+08	2.83935e+08	0.790257	0.184766
CL(68:1)+H_42.19	CL	Phospholipids	Cardiolipin	(68:1)	(68:1)			1408.03	C77 H149 O17 P2	1.25271e+08	7.68073e+07	5.08186e+07	2.84823e+07	9.08419e+07	4.35895e+07	4.34428e+07	6.56076e+07	4.5569e+07	5.36478e+07	2.66913e+07	1.68093e+07	6.47787e+07	6.72306e+07	1.09692e+08	5.49169e+07	0.837051	0.546889
CL(68:2)+H_41.79	CL	Phospholipids	Cardiolipin	(68:2)	(68:2)			1406.01	C77 H147 O17 P2	4.92718e+08	5.85675e+08	5.8116e+08	5.63451e+08	5.22207e+08	5.73198e+08	3.91128e+08	5.29934e+08	5.18529e+08	4.37921e+08	4.50294e+08	3.01319e+08	5.94721e+08	3.93695e+08	4.55436e+08	4.50274e+08	0.849679	0.0957097
CL(68:3)+H_27.58	CL	Phospholipids	Cardiolipin	(68:3)	(68:3)			1404	C77 H145 O17 P2	1.35493e+08	1.42428e+08	1.25438e+08	1.38104e+08	1.41843e+08	1.25087e+08	6.92084e+07	1.25372e+08	1.20838e+08	1.23117e+08	9.40696e+07	6.65047e+07	1.32745e+08	9.12315e+07	1.0928e+08	1.05398e+08	0.840686	0.151771
CL(68:3)-H_29.71	CL	Phospholipids	Cardiolipin	(68:3)	(68:3)			1401.98	C77 H143 O17 P2	5.04217e+07	5.54344e+07	5.2594e+07	6.17332e+07	5.26619e+07	5.12513e+07	4.17501e+07	5.22638e+07	4.7148e+07	3.8641e+07	3.41507e+07	3.84609e+07	5.062e+07	5.00481e+07	5.15172e+07	4.43694e+07	0.848951	0.0446215
CL(68:8)-H_34.19	CL	Phospholipids	Cardiolipin	(68:8)	(68:8)			1391.9	C77 H133 O17 P2	2.56556e+07	3.49668e+07	2.51254e+07	3.10103e+07	2.78736e+07	2.40307e+07	1.46231e+07	2.61836e+07	2.82808e+07	2.55039e+07	2.09105e+07	1.96555e+07	2.20534e+07	2.00138e+07	2.49177e+07	2.30479e+07	0.880242	0.275601
CL(69:2)+H_42.2	CL	Phospholipids	Cardiolipin	(69:2)	(69:2)			1420.03	C78 H149 O17 P2	8.49428e+08	6.6239e+08	5.19478e+08	3.77324e+08	6.78944e+08	5.2908e+08	4.41494e+08	5.79734e+08	4.59548e+08	4.52347e+08	3.29775e+08	2.27474e+08	5.63234e+08	4.94984e+08	7.10464e+08	4.62547e+08	0.79786	0.191737
CL(70:0)-2H_37.31	CL	Phospholipids	Cardiolipin	(70:0)	(70:0)			717.526	C79 H152 O17 P2	1.89666e+09	2.1164e+09	2.08511e+09	2.15826e+09	2.03141e+09	2.18858e+09	1.83067e+09	2.04387e+09	1.95473e+09	1.65058e+09	1.60487e+09	1.4793e+09	1.95292e+09	2.04808e+09	1.8316e+09	1.78887e+09	0.875237	0.0229085
CL(70:1)+H_43.01	CL	Phospholipids	Cardiolipin	(70:1)	(70:1)			1436.06	C79 H153 O17 P2	8.15767e+08	1.12065e+09	1.04058e+09	1.17807e+09	5.86657e+08	7.15331e+08	8.30038e+08	8.98155e+08	1.10569e+09	2.81265e+09	2.68597e+09	3.56731e+09	1.05866e+09	9.64073e+08	2.61466e+09	2.11557e+09	2.35546	0.0217183
CL(70:2)+H_42.02	CL	Phospholipids	Cardiolipin	(70:2)	(70:2)			1434.04	C79 H151 O17 P2	1.36256e+09	1.55935e+09	1.59851e+09	1.48383e+09	1.42401e+09	1.42341e+09	1.18344e+09	1.43359e+09	1.47623e+09	1.2618e+09	1.17956e+09	9.19282e+08	1.54124e+09	1.36229e+09	1.36302e+09	1.30049e+09	0.907157	0.186123
CL(70:2)-2H_36.31	CL	Phospholipids	Cardiolipin	(70:2)	(70:2)			715.51	C79 H148 O17 P2	3.63928e+09	4.38233e+09	3.94654e+09	4.25577e+09	3.72336e+09	3.77198e+09	3.20383e+09	3.84615e+09	3.90038e+09	3.42279e+09	3.06959e+09	2.71577e+09	3.6468e+09	3.45464e+09	3.57138e+09	3.39734e+09	0.883307	0.0544449
CL(70:3)+H_42.08	CL	Phospholipids	Cardiolipin	(70:3)	(70:3)			1432.03	C79 H149 O17 P2	3.29382e+09	3.77856e+09	3.8408e+09	3.71709e+09	3.43943e+09	3.49265e+09	2.85474e+09	3.48815e+09	3.65704e+09	3.02013e+09	2.88267e+09	2.22953e+09	3.66223e+09	3.24688e+09	3.26767e+09	3.13802e+09	0.899622	0.153464
CL(70:3)-2H_35.55	CL	Phospholipids	Cardiolipin	(70:3)	(70:3)			714.502	C79 H146 O17 P2	1.83676e+07	2.41802e+08	1.84587e+08	1.73797e+08	4.64149e+07	4.95386e+07	2.9771e+07	1.06325e+08	3.95523e+08	4.08091e+08	3.07298e+06	2.85113e+08	2.19638e+08	2.05384e+07	1.86968e+07	1.92953e+08	1.81474	0.283689
CL(70:4)+H_41.66	CL	Phospholipids	Cardiolipin	(70:4)	(70:4)			1430.01	C79 H147 O17 P2	8.87553e+07	1.30693e+08	1.20347e+08	1.34437e+08	1.21979e+08	1.30695e+08	6.52216e+07	1.13161e+08	1.28708e+08	1.60797e+08	1.234e+08	1.0735e+08	1.38642e+08	1.13325e+08	9.74824e+07	1.24244e+08	1.09793	0.400765
CL(70:4)-2H_23.42	CL	Phospholipids	Cardiolipin	(70:4)	(70:4)			713.494	C79 H144 O17 P2	5.63765e+08	7.24043e+08	6.50215e+08	6.90946e+08	5.81135e+08	5.35503e+08	4.27372e+08	5.9614e+08	6.33095e+08	6.17795e+08	4.71626e+08	5.33122e+08	5.68562e+08	4.67449e+08	4.58202e+08	5.35693e+08	0.898603	0.22737
CL(70:5)+H_41.12	CL	Phospholipids	Cardiolipin	(70:5)	(70:5)			1428	C79 H145 O17 P2	6.38931e+07	1.30056e+08	1.03648e+08	1.11538e+08	8.53613e+07	7.49271e+07	4.22863e+07	8.73872e+07	9.12451e+07	7.81971e+07	5.00582e+07	5.71212e+07	9.00053e+07	5.81867e+07	3.39713e+07	6.55407e+07	0.750004	0.146418
CL(70:5)-H_36.04	CL	Phospholipids	Cardiolipin	(70:5)	(70:5)			1425.98	C79 H143 O17 P2	3.1506e+07	3.44215e+07	3.32064e+07	4.11588e+07	3.46161e+07	3.15832e+07	3.04867e+07	3.38541e+07	3.23055e+07	2.99856e+07	2.86623e+07	2.67957e+07	3.26375e+07	3.44503e+07	2.87305e+07	3.05096e+07	0.90121	0.0736745
CL(71:1)+H_41.8	CL	Phospholipids	Cardiolipin	(71:1)	(71:1)			1450.07	C80 H155 O17 P2	2.7319e+08	3.2838e+08	3.07992e+08	3.35629e+08	2.84983e+08	3.40323e+08	2.41228e+08	3.01675e+08	2.94948e+08	2.6428e+08	2.16724e+08	168227588	312486533	2.49603e+08	2.29743e+08	2.48002e+08	0.822083	0.0401534
CL(71:3)+H_42.39	CL	Phospholipids	Cardiolipin	(71:3)	(71:3)			1446.04	C80 H151 O17 P2	1.92054e+08	1.66705e+08	1.26239e+08	1.0936e+08	1.50698e+08	1.16062e+08	8.95004e+07	1.35803e+08	1.24146e+08	1.25584e+08	8.03854e+07	67983425	1.30629e+08	9.66148e+07	1.44426e+08	1.09967e+08	0.809756	0.161954
CL(71:5)-H_36.44	CL	Phospholipids	Cardiolipin	(71:5)	(71:5)			1440	C80 H145 O17 P2	14704468	1.05808e+07	7.22936e+06	5.64594e+06	1.0549e+07	7.54497e+06	7.34221e+06	9.08524e+06	6.28451e+06	7.47833e+06	4.41014e+06	3.08162e+06	8.13407e+06	7.88355e+06	1.29033e+07	7.16793e+06	0.788964	0.271414
CL(72:1)-2H_38.01	CL	Phospholipids	Cardiolipin	(72:1)	(72:1)			730.534	C81 H154 O17 P2	2.85946e+08	1.89652e+08	1.70404e+08	1.21442e+08	2.10203e+08	1.66572e+08	1.46012e+08	1.84319e+08	1.50661e+08	1.55601e+08	1.36655e+08	9.5599e+07	2.0006e+08	2.14916e+08	2.53789e+08	1.72469e+08	0.935709	0.684767
CL(72:2)+H_43.23	CL	Phospholipids	Cardiolipin	(72:2)	(72:2)			1462.07	C81 H155 O17 P2	4.22602e+08	5.14116e+08	4.73771e+08	5.70406e+08	4.77582e+08	5.66326e+08	4.15018e+08	4.91403e+08	5.53307e+08	4.36188e+08	3.69158e+08	2.9959e+08	5.03129e+08	4.1335e+08	3.44238e+08	4.16994e+08	0.848579	0.0987477
CL(72:3)+H_42.69	CL	Phospholipids	Cardiolipin	(72:3)	(72:3)			1460.06	C81 H153 O17 P2	1.32292e+08	1.51201e+08	1.42692e+08	1.5677e+08	1.4083e+08	1.34919e+08	1.00796e+08	1.37072e+08	1.49146e+08	1.35277e+08	1.02209e+08	7.22175e+07	1.46425e+08	1.00275e+08	9.99882e+07	1.15077e+08	0.839538	0.118422
CL(72:4)+H_42.37	CL	Phospholipids	Cardiolipin	(72:4)	(72:4)			1458.04	C81 H151 O17 P2	2.69955e+08	3.70011e+08	3.3878e+08	3.88574e+08	2.89677e+08	2.91663e+08	2.14612e+08	3.09039e+08	3.66766e+08	3.17121e+08	2.79009e+08	2.30181e+08	3.22192e+08	2.38157e+08	2.1569e+08	2.81302e+08	0.910249	0.392737
CL(72:4)-H_37.27	CL	Phospholipids	Cardiolipin	(72:4)	(72:4)			1456.03	C81 H149 O17 P2	3.08282e+07	3.26623e+07	3.168e+07	3.27468e+07	2.88734e+07	3.06764e+07	3.67838e+07	3.20358e+07	3.07077e+07	2.46085e+07	2.55615e+07	2.60833e+07	3.61905e+07	3.48611e+07	2.81155e+07	2.94469e+07	0.919185	0.223022
CL(72:5)+H_28.11	CL	Phospholipids	Cardiolipin	(72:5)	(72:5)			1456.03	C81 H149 O17 P2	1.29267e+08	1.72322e+08	1.38759e+08	1.77828e+08	1.53369e+08	1.55341e+08	1.18968e+08	1.49408e+08	1.78172e+08	1.73442e+08	1.73497e+08	1.40998e+08	1.88733e+08	1.59752e+08	1.38989e+08	1.64798e+08	1.10301	0.183798
CL(72:5)-H_36.28	CL	Phospholipids	Cardiolipin	(72:5)	(72:5)			1454.01	C81 H147 O17 P2	2.83804e+07	3.31922e+07	3.38332e+07	3.73396e+07	3.25682e+07	3.29711e+07	3.00533e+07	3.26197e+07	3.58865e+07	3.52192e+07	3.13019e+07	2.67702e+07	3.34534e+07	3.05996e+07	2.88611e+07	3.17274e+07	0.972645	0.600554
CL(73:2)+H_43.6	CL	Phospholipids	Cardiolipin	(73:2)	(73:2)			1476.09	C82 H157 O17 P2	3.01595e+08	2.23639e+08	1.8008e+08	1.56271e+08	3.0381e+08	2.30009e+08	1.93287e+08	2.26956e+08	2.00523e+08	2.05999e+08	1.74113e+08	7.66701e+07	2.72095e+08	2.74748e+08	2.7026e+08	2.1063e+08	0.928065	0.647156
CL(74:16)-2H_28.18	CL	Phospholipids	Cardiolipin	(74:16)	(74:16)			729.432	C83 H128 O17 P2	6.40538e+07	7.36946e+07	6.5189e+07	6.99738e+07	5.87867e+07	6.88579e+07	5.8519e+07	6.55821e+07	6.12332e+07	5.46384e+07	5.77706e+07	5.21135e+07	6.5072e+07	6.55536e+07	5.93803e+07	5.93945e+07	0.905651	0.0524917
CL(74:18)-2H_27.47	CL	Phospholipids	Cardiolipin	(74:18)	(74:18)			727.416	C83 H124 O17 P2	8.21796e+07	9.49138e+07	8.56554e+07	8.8088e+07	7.57881e+07	8.48725e+07	7.40053e+07	8.36432e+07	8.16818e+07	7.1993e+07	5.05423e+07	4.12766e+07	7.64648e+07	6.82057e+07	7.23548e+07	6.60741e+07	0.789952	0.0196745
CL(74:2)-2H_31.79	CL	Phospholipids	Cardiolipin	(74:2)	(74:2)			743.541	C83 H156 O17 P2	1.19589e+07	3004919	1.40744e+07	3.5204e+06	887723	6.21932e+06	189004	5.69352e+06	1.26693e+06	2.30971e+06	164184	3.98208e+06	5.35618e+06	6.49058e+06	1.73587e+06	3.04365e+06	0.534581	0.266291
CL(74:2)-2H_37.87	CL	Phospholipids	Cardiolipin	(74:2)	(74:2)			743.541	C83 H156 O17 P2	2929713117	3.11596e+09	2.80312e+09	3.17452e+09	2.88047e+09	2.28828e+09	2.51106e+09	2.81473e+09	3.14871e+09	2.76901e+09	2.42605e+09	2.11049e+09	2.93908e+09	2.80936e+09	2.89273e+09	2.72792e+09	0.969157	0.635361
CL(74:4)-2H_36.71	CL	Phospholipids	Cardiolipin	(74:4)	(74:4)			741.526	C83 H152 O17 P2	8.45193e+08	9.84923e+08	9.31029e+08	9.79961e+08	8.9679e+08	8.45049e+08	7.26637e+08	8.87083e+08	1.022e+09	1.08914e+09	1.03623e+09	9.05824e+08	8.78757e+08	8.30829e+08	7.83431e+08	9.35172e+08	1.05421	0.403295
CL(74:5)+H_42.53	CL	Phospholipids	Cardiolipin	(74:5)	(74:5)			1484.06	C83 H153 O17 P2	3.5471e+08	4.94239e+08	4.50635e+08	5.73483e+08	4.27435e+08	3.48583e+08	3.4484e+08	4.27704e+08	5.61552e+08	5.15886e+08	4.33195e+08	3.89538e+08	4.24163e+08	3.58635e+08	2.73549e+08	4.2236e+08	0.987506	0.914702
CL(74:5)-2H_36.68	CL	Phospholipids	Cardiolipin	(74:5)	(74:5)			740.518	C83 H150 O17 P2	1.27113e+09	1.50239e+09	1.46451e+09	1.56429e+09	1.41233e+09	1.34648e+09	1.17905e+09	1.39145e+09	1.55221e+09	1.6415e+09	1.58603e+09	1.34232e+09	1.27726e+09	1.21563e+09	1.14827e+09	1.39475e+09	1.00237	0.971528
CL(74:6)+H_42.5	CL	Phospholipids	Cardiolipin	(74:6)	(74:6)			1482.04	C83 H151 O17 P2	5.79899e+07	9.89136e+07	7.19566e+07	1.43857e+08	8.84403e+07	7.7621e+07	6.16723e+07	8.57787e+07	1.41065e+08	1.46731e+08	1.09076e+08	1.01138e+08	1.15607e+08	9.33719e+07	4.93452e+07	1.08048e+08	1.25961	0.203827
CL(74:7)-H_36.61	CL	Phospholipids	Cardiolipin	(74:7)	(74:7)			1478.01	C83 H147 O17 P2	1.26138e+07	1.70182e+07	1.58096e+07	1.69582e+07	1.31051e+07	1.53888e+07	1.14588e+07	1.46218e+07	1.81165e+07	1.56396e+07	1.33221e+07	1.25397e+07	1.61834e+07	1.42154e+07	1.14119e+07	1.44898e+07	0.990972	0.915008
CL(75:2)-2H_42.18	CL	Phospholipids	Cardiolipin	(75:2)	(75:2)			750.549	C84 H158 O17 P2	3.20447e+07	2.33581e+07	2.64835e+07	2.60421e+07	3.01472e+07	2.19668e+07	2.0667e+07	2.58156e+07	3.89222e+07	3.78468e+07	3.37119e+07	2.71268e+07	3.14957e+07	2.59293e+07	3.37264e+07	3.26799e+07	1.26589	0.0161618
CL(75:4)-2H_41.23	CL	Phospholipids	Cardiolipin	(75:4)	(75:4)			748.534	C84 H154 O17 P2	2.73804e+07	3.55249e+07	2.61085e+07	2.722e+07	2.3772e+07	2.62861e+07	1.7768e+07	2.62943e+07	3.63972e+07	2.60101e+07	1.41724e+07	1.02581e+07	2.63401e+07	2.01859e+07	2.39455e+07	2.24728e+07	0.854663	0.341001
CL(76:1)-2H_43.73	CL	Phospholipids	Cardiolipin	(76:1)	(76:1)			758.565	C85 H162 O17 P2	1.00458e+08	7.79491e+07	8.92427e+07	1.01919e+08	9.72999e+07	1.04162e+08	7.90218e+07	9.28646e+07	1.32942e+08	1.41089e+08	1.08783e+08	7.09669e+07	1.08755e+08	98439078	9.51463e+07	1.08017e+08	1.16317	0.159865
CL(76:16)-2H_42.25	CL	Phospholipids	Cardiolipin	(76:16)	(76:16)			743.448	C85 H132 O17 P2	2.40956e+07	2.65534e+07	2.311e+07	2.50413e+07	2.32869e+07	2.55346e+07	1.94412e+07	2.38661e+07	2.1813e+07	1.9218e+07	2.09779e+07	1.51264e+07	2.33991e+07	2.23322e+07	2.15912e+07	2.06368e+07	0.86469	0.0352305
CL(76:5)-2H_41.86	CL	Phospholipids	Cardiolipin	(76:5)	(76:5)			754.534	C85 H154 O17 P2	1.18706e+07	1.38758e+07	1.29819e+07	1.68722e+07	1.0154e+07	1.30218e+07	8.48685e+06	1.24661e+07	1.98922e+07	2.19509e+07	6.86952e+06	6.95884e+06	1.35637e+07	9.4835e+06	1.16571e+07	1.29108e+07	1.03567	0.862337
CL(77:12)-H_36.03	CL	Phospholipids	Cardiolipin	(77:12)	(77:12)			1509.98	C86 H143 O17 P2	4.53762e+06	4.18582e+06	4.38446e+06	3.92639e+06	4.8018e+06	4.32284e+06	3530427	4.24134e+06	3.53995e+06	4.25671e+06	4.15299e+06	3.15779e+06	3970846	3.94935e+06	3.99673e+06	3.86062e+06	0.910237	0.100014
CL(78:14)-2H_30.4	CL	Phospholipids	Cardiolipin	(78:14)	(78:14)			759.479	C87 H140 O17 P2	9.53699e+06	1.63508e+07	1.69123e+07	1.5495e+07	1.15855e+07	1.69534e+07	1.13175e+07	1.40216e+07	1.46419e+07	7.66193e+06	1.03283e+07	1.70488e+07	1.55262e+07	1.40822e+07	1.08419e+07	1.28759e+07	0.918288	0.518782
CL(78:18)-2H_16.28	CL	Phospholipids	Cardiolipin	(78:18)	(78:18)			755.448	C87 H132 O17 P2	2.46923e+06	1.45855e+07	1.69354e+07	1.13511e+07	4.75713e+06	1.10984e+07	1.41832e+07	1.07686e+07	9.75188e+06	3.12136e+06	2.54043e+06	1.45588e+06	5.36704e+06	5.51266e+06	2.3966e+06	4.30655e+06	0.399919	0.0192164
CL(78:8)-2H_36.92	CL	Phospholipids	Cardiolipin	(78:8)	(78:8)			765.526	C87 H152 O17 P2	1.81728e+08	2.6924e+08	1.57761e+08	2.71189e+08	1.98065e+08	1.82395e+08	2.01127e+08	2.08787e+08	2.60564e+08	3.05377e+08	2.31557e+08	2.0385e+08	2.48413e+08	2.26043e+08	2.07334e+08	2.40448e+08	1.15165	0.165327
CL(78:9)-2H_37.21	CL	Phospholipids	Cardiolipin	(78:9)	(78:9)			764.518	C87 H150 O17 P2	2.75837e+08	4.08289e+08	2.38803e+08	4.19028e+08	3.03525e+08	2.91413e+08	3.20111e+08	3.22429e+08	3.92462e+08	4.55303e+08	3.49678e+08	3.06543e+08	3.55102e+08	3.30482e+08	3.02651e+08	3.56032e+08	1.10422	0.322603
CL(79:2)-2H_43.77	CL	Phospholipids	Cardiolipin	(79:2)	(79:2)			778.581	C88 H166 O17 P2	1.54167e+07	9.51452e+06	1.53334e+07	1.91893e+07	2.17726e+07	2.35932e+07	1.31263e+07	1.68494e+07	3.37528e+07	2.56276e+07	1.85407e+07	1.59823e+07	2.14862e+07	2.11041e+07	1.05046e+07	2.09998e+07	1.24632	0.243064
CL(82:16)-2H_20.54	CL	Phospholipids	Cardiolipin	(82:16)	(82:16)			785.494	C91 H144 O17 P2	7.25795e+06	9.9213e+06	7.92192e+06	1.15366e+07	9.89779e+06	1.03148e+07	4.92795e+06	8.82547e+06	1.00851e+07	5.00087e+06	4.5343e+06	7.8677e+06	8.38748e+06	7.68665e+06	7.21534e+06	7.25392e+06	0.821931	0.18663
CL(82:18)-2H_21.36	CL	Phospholipids	Cardiolipin	(82:18)	(82:18)			783.479	C91 H140 O17 P2	4.19265e+06	2.73898e+07	3.04075e+07	1.86483e+07	9.87992e+06	2.82845e+07	3.23682e+07	2.15958e+07	1.02092e+07	3.88326e+06	3.67009e+06	7.09337e+06	9.19881e+06	1.00992e+07	7.00141e+06	7.30791e+06	0.338395	0.0130091
CL(86:7)-2H_29.12	CL	Phospholipids	Cardiolipin	(86:7)	(86:7)			822.596	C95 H170 O17 P2	3.9216e+06	0	687290	1.829e+07	3.03091e+06	7.06597e+06	6.0925e+06	5.58403e+06	1.03093e+07	8.97721e+06	5.69196e+06	3.9953e+06	5.84315e+06	0	4.24967e+06	5.58095e+06	0.999448	0.9991
CL(86:8)-2H_29.16	CL	Phospholipids	Cardiolipin	(86:8)	(86:8)			821.588	C95 H168 O17 P2	3.77568e+06	0	1.0771e+07	3.71013e+07	4.19359e+06	1.69933e+07	1.23706e+07	1.21722e+07	2.10087e+07	1.31826e+07	1.00282e+07	4.62067e+06	8.4373e+06	0	3.98309e+06	8.7515e+06	0.718973	0.540294
CmE(28:6)+NH4_47.76	CmE	Neutral lipids	Campesterol Ester	(28:6)	(28:6)			812.728	C56 H94 O2 N1	3.10988e+09	2.7922e+09	2.5198e+09	3.40963e+09	3.76892e+09	4.06704e+09	1.45491e+09	3.01748e+09	3.55587e+09	2.66513e+09	2.53108e+09	1.46405e+09	3.72662e+09	3.226e+09	2.11714e+09	2.75512e+09	0.913055	0.570794
CmE(30:5)+NH4_48.69	CmE	Neutral lipids	Campesterol Ester	(30:5)	(30:5)			842.775	C58 H100 O2 N1	1.10917e+09	9.01927e+08	8.96941e+08	1.50924e+09	1.51257e+09	1.75641e+09	1.10277e+09	1.25558e+09	1.57595e+09	1.09563e+09	1.01022e+09	2.53769e+09	1.39444e+09	1.33455e+09	1.17659e+09	1.44644e+09	1.15201	0.432076
CmE(30:6)+NH4_31.85	CmE	Neutral lipids	Campesterol Ester	(30:6)	(30:6)			840.759	C58 H98 O2 N1	2.38403e+10	2.2e+10	2.0334e+10	2.75389e+10	2.76137e+10	3.0414e+10	2.19562e+10	2.48139e+10	2.73478e+10	2.05723e+10	2.08406e+10	1.38081e+10	2.91658e+10	2.6269e+10	2.75149e+10	2.36455e+10	0.952914	0.650549
DG(14:0_18:3)+NH4_41.81	DG	Neutral lipids	diglyceride	(14:0_18:3)	(14:0)	(18:3)		580.494	C35 H66 O5 N1	1.31753e+08	1.31631e+08	4.09203e+07	3.81841e+07	3.68743e+07	4.0641e+07	1.02202e+08	7.46009e+07	4.29979e+07	3.01903e+07	3.50089e+07	5.112e+07	9.03738e+07	7.14513e+07	1.23738e+08	6.35543e+07	0.851924	0.615757
DG(15:0_16:1)+NH4_42.63	DG	Neutral lipids	diglyceride	(15:0_16:1)	(15:0)	(16:1)		570.509	C34 H68 O5 N1	9.25973e+08	8.65902e+08	4.135e+08	4.01189e+08	4.25083e+08	3.73305e+08	5.94779e+08	5.7139e+08	4.03479e+08	2.23891e+08	3.63571e+08	3.83092e+08	6.33157e+08	5.07765e+08	7.23153e+08	4.62587e+08	0.809581	0.341569
DG(16:0_14:0)+NH4_43.02	DG	Neutral lipids	diglyceride	(16:0_14:0)	(16:0)	(14:0)		558.509	C33 H68 O5 N1	8.55611e+08	9.25098e+08	4.93426e+08	4.89536e+08	6.28788e+08	5.0586e+08	5.99766e+08	6.42583e+08	490833299	4.53758e+08	4.98561e+08	4.94025e+08	7.4786e+08	6.24321e+08	7.96916e+08	5.86611e+08	0.912894	0.525375
DG(16:0_16:0)+Na_48.8	DG	Neutral lipids	diglyceride	(16:0_16:0)	(16:0)	(16:0)		591.496	C35 H68 O5 Na1	9.00501e+08	833530826	8.10355e+08	9.27165e+08	9.01314e+08	9.93475e+08	8.28267e+08	8.84944e+08	6.26567e+08	5.7377e+08	7.55222e+08	5.51706e+08	1.04907e+09	9.03708e+08	9.39193e+08	7.7132e+08	0.871603	0.187764
DG(16:0_16:0)+NH4_44.33	DG	Neutral lipids	diglyceride	(16:0_16:0)	(16:0)	(16:0)		586.541	C35 H72 O5 N1	1.65878e+10	1.797e+10	1.52647e+10	1.51639e+10	1.16312e+10	9.86664e+09	1.08717e+10	1.3908e+10	1.20651e+10	6.97725e+09	1.47229e+10	1.13313e+10	1.85677e+10	1.64945e+10	1.26594e+10	1.32597e+10	0.953391	0.7322
DG(16:0_16:1)+NH4_43.55	DG	Neutral lipids	diglyceride	(16:0_16:1)	(16:0)	(16:1)		584.525	C35 H70 O5 N1	2.92828e+11	2.83398e+11	2.41383e+11	2.20644e+11	1.68468e+11	1.59657e+11	2.30562e+11	2.28134e+11	1.81072e+11	129274208114	1.9612e+11	2.41631e+11	2.57321e+11	2.26325e+11	2.59717e+11	2.13066e+11	0.93395	0.578187
DG(16:0_18:1)+NH4_44.82	DG	Neutral lipids	diglyceride	(16:0_18:1)	(16:0)	(18:1)		612.556	C37 H74 O5 N1	3.1902e+11	3.17072e+11	3.15786e+11	2.67135e+11	1.88739e+11	1.82152e+11	2.68258e+11	2.65452e+11	2.07259e+11	1.39802e+11	2.16231e+11	2.89806e+11	288175385571	2.61661e+11	2.68636e+11	2.38796e+11	0.899583	0.39698
DG(16:0_18:2)+NH4_43.88	DG	Neutral lipids	diglyceride	(16:0_18:2)	(16:0)	(18:2)		610.541	C37 H72 O5 N1	7.79509e+10	8.62392e+10	6.66896e+10	5.16618e+10	3.75825e+10	4.32157e+10	7.70252e+10	6.29093e+10	4.22511e+10	3.29947e+10	3.02236e+10	5.4277e+10	5.44045e+10	4.70369e+10	6.05913e+10	4.59684e+10	0.73071	0.0701467
DG(16:0_9:0)+NH4_40.16	DG	Neutral lipids	diglyceride	(16:0_9:0)	(16:0)	(9:0)		488.431	C28 H58 O5 N1	0	1.07178e+08	2.27242e+08	1.12179e+07	8.5002e+07	1.19111e+08	4.14792e+07	8.44614e+07	1.75415e+07	1.97192e+08	1.98607e+08	0	0	0	0	5.90487e+07	0.69912	0.594838
DG(16:0e)+Na_32.0	DG	Neutral lipids	diglyceride	(16:0e)	(16:0e)			353.266	C19 H38 O4 Na1	6.19846e+10	6.02874e+10	5.96863e+10	4.16125e+10	5.72429e+10	5.19626e+10	3.5309e+10	5.25836e+10	5.39635e+10	5.6546e+10	5.81445e+10	3.60663e+10	5.24639e+10	4.48087e+10	5.47908e+10	5.09691e+10	0.969296	0.747753
DG(16:0e)+Na_44.47	DG	Neutral lipids	diglyceride	(16:0e)	(16:0e)			353.266	C19 H38 O4 Na1	2.9305e+09	2.18974e+09	1.30133e+09	2.57623e+09	2.46863e+09	2.55821e+09	2.58719e+09	2.37312e+09	2.42894e+09	2.62228e+09	2.38265e+09	2.29775e+09	2.90116e+09	2.74395e+09	3.24645e+09	2.66046e+09	1.12108	0.246545
DG(16:1_10:0)+NH4_39.07	DG	Neutral lipids	diglyceride	(16:1_10:0)	(16:1)	(10:0)		500.431	C29 H58 O5 N1	3.56577e+07	5.13214e+07	1.4462e+07	3.56995e+07	3.03023e+07	2.08307e+07	2.5909e+07	3.05975e+07	2.62605e+07	3.38909e+07	1.47707e+07	1.5684e+07	2.98296e+07	1.97609e+07	2.76388e+07	2.39765e+07	0.783609	0.240467
DG(16:1_12:0)+NH4_40.55	DG	Neutral lipids	diglyceride	(16:1_12:0)	(16:1)	(12:0)		528.462	C31 H62 O5 N1	2.96094e+08	2.40499e+08	1.05422e+08	1.49322e+08	1.60323e+08	1.00857e+08	1.47539e+08	1.71437e+08	1.37576e+08	1.23544e+08	1.23042e+08	1.10926e+08	1.86307e+08	1.47187e+08	2.3179e+08	1.51482e+08	0.883602	0.542139
DG(16:1_13:0)+NH4_27.39	DG	Neutral lipids	diglyceride	(16:1_13:0)	(16:1)	(13:0)		542.478	C32 H64 O5 N1	6.02868e+07	5.76499e+07	2.79724e+07	2.89554e+07	2.80073e+07	2.07217e+07	3.0392e+07	3.62836e+07	3.05793e+07	1.51795e+07	1.85494e+07	1.65633e+07	4.61052e+07	3.59123e+07	4.00905e+07	2.89971e+07	0.799178	0.357248
DG(16:1_14:0)+NH4_42.05	DG	Neutral lipids	diglyceride	(16:1_14:0)	(16:1)	(14:0)		556.494	C33 H66 O5 N1	7.36403e+09	5.73554e+09	2.97633e+09	2.50624e+09	2.83175e+09	2.53676e+09	3.95475e+09	3.98649e+09	2.53836e+09	1.8947e+09	2.59531e+09	3.38911e+09	1.86564e+09	3.11208e+09	6.15717e+09	3.07891e+09	0.772337	0.334729
DG(16:1_14:1)+NH4_41.03	DG	Neutral lipids	diglyceride	(16:1_14:1)	(16:1)	(14:1)		554.478	C33 H64 O5 N1	7.47322e+08	6.96951e+08	3.38683e+08	3.16192e+08	2.72839e+08	2.61484e+08	4.21404e+08	4.36411e+08	3.14846e+08	1.88941e+08	1.71852e+08	2.76604e+08	3.55811e+08	2.94105e+08	4.01992e+08	2.86307e+08	0.656049	0.107493
DG(16:1_16:1)+H_31.8	DG	Neutral lipids	diglyceride	(16:1_16:1)	(16:1)	(16:1)		565.483	C35 H65 O5	7.39082e+08	7.06468e+08	6.05752e+08	8.19892e+08	7.5825e+08	8.29827e+08	6.96193e+08	7.36495e+08	5.87391e+08	4.83516e+08	6.25162e+08	4.09886e+08	9.18167e+08	7.90882e+08	8.15739e+08	6.61535e+08	0.89822	0.354148
DG(16:1_16:1)+NH4_42.43	DG	Neutral lipids	diglyceride	(16:1_16:1)	(16:1)	(16:1)		582.509	C35 H68 O5 N1	6.16886e+10	5.10359e+10	3.60942e+10	2.21245e+10	1.62048e+10	2.19127e+10	3.77012e+10	3.52517e+10	1.96868e+10	1.3786e+10	1.39848e+10	2.95172e+10	2.74242e+10	2.1748e+10	3.77472e+10	2.34135e+10	0.66418	0.130178
DG(16:1_18:1)+H_32.43	DG	Neutral lipids	diglyceride	(16:1_18:1)	(16:1)	(18:1)		593.514	C37 H69 O5	4.9069e+08	4.17185e+08	4.38412e+08	5.99098e+08	6.46329e+08	6.43559e+08	5.39628e+08	5.39271e+08	4.4238e+08	3.68789e+08	4.33697e+08	3.42585e+08	6.21973e+08	567422736	6.24579e+08	4.85918e+08	0.901064	0.368855
DG(16:1_18:2)+NH4_43.17	DG	Neutral lipids	diglyceride	(16:1_18:2)	(16:1)	(18:2)		608.525	C37 H70 O5 N1	4.24247e+09	5.67895e+09	2.83451e+09	2.49436e+09	2.05471e+09	2.2009e+09	4.24798e+09	3.39341e+09	1.88161e+09	1.71244e+09	1.63115e+09	2.7088e+09	2.73589e+09	2.33785e+09	3.59123e+09	2.37128e+09	0.69879	0.110058
DG(16:1_18:3)+NH4_28.17	DG	Neutral lipids	diglyceride	(16:1_18:3)	(16:1)	(18:3)		606.509	C37 H68 O5 N1	6.12208e+08	6.91459e+08	3.25679e+08	2.71435e+08	2.24465e+08	2.61353e+08	5.2e+08	4.15228e+08	2.09919e+08	1.83398e+08	1.91673e+08	3.74488e+08	3.82174e+08	3.03099e+08	5.44136e+08	3.12698e+08	0.753075	0.264941
DG(17:0_18:1)+NH4_45.37	DG	Neutral lipids	diglyceride	(17:0_18:1)	(17:0)	(18:1)		626.572	C38 H76 O5 N1	2.17396e+09	2.46976e+09	1.37253e+09	1.40685e+09	1.1452e+09	9.93053e+08	1.84532e+09	1.62953e+09	1.24988e+09	6.67112e+08	8.9627e+08	1.47786e+09	1.64422e+09	1.51949e+09	1.47718e+09	1.276e+09	0.783051	0.18428
DG(17:0_18:2)+NH4_44.44	DG	Neutral lipids	diglyceride	(17:0_18:2)	(17:0)	(18:2)		624.556	C38 H74 O5 N1	7.77916e+08	9.0763e+08	5.67019e+08	5.26312e+08	4.59339e+08	4.65308e+08	6.41925e+08	6.20778e+08	4.65418e+08	3.44067e+08	4.0199e+08	4.59879e+08	6.68294e+08	6.17242e+08	7.08223e+08	5.23588e+08	0.843437	0.263779
DG(17:0e)+Na_33.32	DG	Neutral lipids	diglyceride	(17:0e)	(17:0e)			367.282	C20 H40 O4 Na1	5.73522e+08	5.28271e+08	5.64553e+08	3.2477e+08	5.57467e+08	4.90844e+08	2.55823e+08	4.7075e+08	5.08427e+08	4.84704e+08	5.56551e+08	2.53864e+08	4.66146e+08	4.24467e+08	4.9579e+08	4.55707e+08	0.968044	0.809087
DG(17:1_16:0)+NH4_44.08	DG	Neutral lipids	diglyceride	(17:1_16:0)	(17:1)	(16:0)		598.541	C36 H72 O5 N1	1.9688e+09	2.169e+09	1.15631e+09	1.35297e+09	1.17786e+09	1.08131e+09	1.56427e+09	1.49579e+09	1.16331e+09	8.06112e+08	8.16419e+08	1.14978e+09	1.5766e+09	1.34849e+09	1.61743e+09	1.21116e+09	0.809714	0.18819
DG(17:1_16:1)+NH4_35.93	DG	Neutral lipids	diglyceride	(17:1_16:1)	(17:1)	(16:1)		596.525	C36 H70 O5 N1	3.82054e+08	4.03302e+08	2.08287e+08	2.18642e+08	2.01547e+08	2.0817e+08	3.45528e+08	2.81076e+08	2.16718e+08	1.47277e+08	1.50065e+08	1.89469e+08	3.09725e+08	2.74632e+08	3.20704e+08	2.29799e+08	0.817569	0.268861
DG(17:1_18:2)+NH4_43.74	DG	Neutral lipids	diglyceride	(17:1_18:2)	(17:1)	(18:2)		622.541	C38 H72 O5 N1	1.79878e+08	1.32711e+08	5.21027e+07	1.35676e+08	1.01004e+08	9.55955e+07	1.41701e+08	1.1981e+08	8.94621e+07	7.73812e+07	8.30765e+07	9.45251e+07	1.85104e+08	9.27998e+07	1.84244e+08	1.15228e+08	0.961756	0.850464
DG(18:0_16:0)+NH4_45.76	DG	Neutral lipids	diglyceride	(18:0_16:0)	(18:0)	(16:0)		614.572	C37 H76 O5 N1	2.35164e+09	1.95323e+09	2.61713e+09	1.51135e+09	6.10702e+08	5.0455e+08	6.35836e+09	2.27242e+09	7.15594e+08	8.33392e+08	1.89989e+09	5.45984e+09	2.16456e+09	1.0906e+09	1.05943e+09	1.88905e+09	0.831291	0.701627
DG(18:0_18:0)+NH4_47.12	DG	Neutral lipids	diglyceride	(18:0_18:0)	(18:0)	(18:0)		642.603	C39 H80 O5 N1	0	8.56613e+08	7.07936e+08	5.83814e+08	6.28502e+08	0	7.28799e+09	1.43784e+09	1.98985e+08	2.51496e+08	3.95087e+08	5.47258e+09	4.59055e+08	3.69741e+08	0	1.02099e+09	0.710089	0.741613
DG(18:0_18:1)+NH4_41.54	DG	Neutral lipids	diglyceride	(18:0_18:1)	(18:0)	(18:1)		640.587	C39 H78 O5 N1	4.28445e+07	0	0	0	0	3.23594e+07	2.97679e+08	5.32691e+07	0	0	1.63099e+07	2.37885e+08	1.26421e+07	5.51825e+06	3.33112e+07	4.36666e+07	0.819737	0.858496
DG(18:0_18:1)+NH4_46.16	DG	Neutral lipids	diglyceride	(18:0_18:1)	(18:0)	(18:1)		640.587	C39 H78 O5 N1	1.87432e+10	1.93729e+10	1.28783e+10	1.13278e+10	9.93659e+09	9.04251e+09	1.55062e+10	1.38296e+10	1.06274e+10	6.19271e+09	8.36727e+09	1.28778e+10	1.24352e+10	1.13281e+10	1.10265e+10	1.04078e+10	0.752575	0.0882029
DG(18:0_20:4)+NH4_45.45	DG	Neutral lipids	diglyceride	(18:0_20:4)	(18:0)	(20:4)		662.572	C41 H76 O5 N1	1.92064e+08	2.39092e+08	9.58742e+07	1.29573e+08	1.16411e+08	1.52728e+08	1.44116e+08	1.52837e+08	1.25442e+08	5.60541e+07	1.06848e+08	1.55668e+08	1.75225e+08	1.74284e+08	1.7488e+08	1.38343e+08	0.905168	0.573832
DG(18:0e)+Na_31.13	DG	Neutral lipids	diglyceride	(18:0e)	(18:0e)			381.298	C21 H42 O4 Na1	0	0	0	0	9.1501e+06	0	9.64635e+06	2.68521e+06	0	0	3.20911e+06	0	0	0	0	458444	0.17073	0.255359
DG(18:0e)+Na_45.93	DG	Neutral lipids	diglyceride	(18:0e)	(18:0e)			381.298	C21 H42 O4 Na1	5.7672e+09	5.50106e+09	3.86228e+09	6.04351e+09	5.17797e+09	5.92282e+09	5.47668e+09	5.39307e+09	5.04354e+09	4.51775e+09	4.49119e+09	5.14931e+09	6.62717e+09	5.69628e+09	7.65515e+09	5.5972e+09	1.03785	0.703984
DG(18:1_18:1)+NH4_45.14	DG	Neutral lipids	diglyceride	(18:1_18:1)	(18:1)	(18:1)		638.572	C39 H76 O5 N1	2.68203e+10	2.99041e+10	2.07245e+10	1.70652e+10	1.27509e+10	1.41045e+10	2.91179e+10	2.14982e+10	1.36774e+10	9.99239e+09	1.04469e+10	1.9318e+10	18343249722	1.61881e+10	1.8601e+10	1.52239e+10	0.708146	0.0716249
DG(18:1_18:2)+NH4_44.22	DG	Neutral lipids	diglyceride	(18:1_18:2)	(18:1)	(18:2)		636.556	C39 H74 O5 N1	6.09366e+09	7.11678e+09	4.72514e+09	4.08107e+09	3.18644e+09	3.48976e+09	5.11935e+09	4.83032e+09	3.61325e+09	2.78108e+09	2.92489e+09	3.89986e+09	5.05514e+09	4.29681e+09	5.37636e+09	3.99248e+09	0.826547	0.226032
DG(18:1_18:3)+NH4_32.21	DG	Neutral lipids	diglyceride	(18:1_18:3)	(18:1)	(18:3)		634.541	C39 H72 O5 N1	1.29196e+08	3.60817e+07	5.40329e+07	4.95557e+07	5.33679e+07	1.23737e+08	6.43587e+07	7.29042e+07	5.98529e+07	5.8562e+07	6.4075e+07	9.94659e+07	8.6049e+07	7.77618e+07	8.35568e+07	7.56176e+07	1.03722	0.864014
DG(18:1_18:3)+NH4_43.91	DG	Neutral lipids	diglyceride	(18:1_18:3)	(18:1)	(18:3)		634.541	C39 H72 O5 N1	1.67533e+09	1.75493e+09	1.08271e+09	1.3427e+09	9.542e+08	1.18672e+09	1.46833e+09	1.35213e+09	1.20511e+09	7.83215e+08	9.69571e+08	1.26477e+09	1.87558e+09	1.6062e+09	1.76658e+09	1.353e+09	1.00064	0.996457
DG(18:1_20:4)+NH4_44.39	DG	Neutral lipids	diglyceride	(18:1_20:4)	(18:1)	(20:4)		660.556	C41 H74 O5 N1	2.46629e+08	2.52194e+08	1.62265e+08	2.27799e+08	1.87973e+08	2.407e+08	1.49951e+08	2.09644e+08	2.05038e+08	1.30024e+08	1.30468e+08	2.04504e+08	3.16554e+08	2.68857e+08	3.0459e+08	2.22862e+08	1.06305	0.698996
DG(18:1_22:0)+NH4_44.75	DG	Neutral lipids	diglyceride	(18:1_22:0)	(18:1)	(22:0)		696.65	C43 H86 O5 N1	3.46756e+08	3.63e+08	4.73618e+08	3.34284e+08	3.44488e+08	2.90523e+08	1.00931e+09	4.51712e+08	3.44737e+08	3.08662e+08	4.41342e+08	8.1205e+08	4.09937e+08	4.67351e+08	2.92788e+08	4.39552e+08	0.973082	0.918765
DG(18:1e)+NH4_32.62	DG	Neutral lipids	diglyceride	(18:1e)	(18:1e)			374.326	C21 H44 O4 N1	6.28693e+08	4.92217e+08	4.3917e+08	7.87946e+08	4.67224e+08	1.51104e+08	4.09174e+08	4.82218e+08	5.59433e+08	4.37596e+08	4.35428e+08	4.41318e+08	8.64849e+08	6.00135e+08	3.96616e+08	5.33625e+08	1.1066	0.605144
DG(18:2e)+H_27.36	DG	Neutral lipids	diglyceride	(18:2e)	(18:2e)			355.284	C21 H39 O4	2.81854e+08	2.7175e+08	3.03287e+08	1.53522e+08	2.8455e+08	2.39036e+08	3.48136e+08	2.68876e+08	2.32956e+08	2.58459e+08	2.80737e+08	2.62266e+08	2.30667e+08	1.75133e+08	2.29213e+08	2.3849e+08	0.886988	0.276176
DG(18:3_18:2)+NH4_43.16	DG	Neutral lipids	diglyceride	(18:3_18:2)	(18:3)	(18:2)		632.525	C39 H70 O5 N1	1.36413e+08	1.41473e+08	9.03634e+07	1.14007e+08	7.83599e+07	1.27804e+08	1.36897e+08	1.17902e+08	1.04982e+08	6.46551e+07	1.10488e+08	1.314e+08	2.25803e+08	2.01825e+08	1.7479e+08	1.44849e+08	1.22855	0.289637
DG(19:0)+Na_35.16	DG	Neutral lipids	diglyceride	(19:0)	(19:0)			409.292	C22 H42 O5 Na1	5.98206e+06	2.691e+07	2.74686e+07	10179030	1.91203e+07	2.28017e+07	3.77159e+07	2.14539e+07	1.16299e+07	2.69621e+07	2.468e+07	2.21627e+07	1.35723e+07	8.46594e+06	1.21969e+07	1.70957e+07	0.796856	0.397454
DG(20:0_18:1)+NH4_47.37	DG	Neutral lipids	diglyceride	(20:0_18:1)	(20:0)	(18:1)		668.619	C41 H82 O5 N1	7.79014e+08	6.63413e+08	4.36747e+08	3.71101e+08	3.05531e+08	3.5927e+08	5.69758e+08	4.97833e+08	3.25833e+08	2.05117e+08	2.63552e+08	6.05551e+08	3.86448e+08	3.60917e+08	4.12592e+08	3.65716e+08	0.734615	0.137628
DG(20:0_18:2)+NH4_30.85	DG	Neutral lipids	diglyceride	(20:0_18:2)	(20:0)	(18:2)		666.603	C41 H80 O5 N1	2.7311e+08	2.71718e+08	1.90862e+08	1.37859e+08	1.00777e+08	1.35972e+08	2.20932e+08	1.90176e+08	1.06798e+08	8.63644e+07	8.15523e+07	1.95219e+08	1.7081e+08	1.66631e+08	1.64234e+08	1.38801e+08	0.729857	0.128951
DG(20:0e)+Na_36.74	DG	Neutral lipids	diglyceride	(20:0e)	(20:0e)			409.329	C23 H46 O4 Na1	1.51865e+09	2.76636e+09	1.46738e+09	1.43604e+09	1.59792e+09	1.35782e+09	8.25578e+08	1.56711e+09	1.4487e+09	4.18508e+09	1.52032e+09	6.15993e+08	1.2398e+09	1.10787e+09	1.13578e+09	1.60765e+09	1.02587	0.93667
DG(20:0e)+Na_47.15	DG	Neutral lipids	diglyceride	(20:0e)	(20:0e)			409.329	C23 H46 O4 Na1	2.29833e+09	2.28092e+09	2.07686e+09	2.48741e+09	2.434e+09	2.98833e+09	2.05719e+09	2.37472e+09	2.60336e+09	2.1797e+09	2.14081e+09	1.7258e+09	2777358345	2.36457e+09	2.96397e+09	2.39365e+09	1.00797	0.92605
DG(20:2e_18:1)+NH4_46.83	DG	Neutral lipids	diglyceride	(20:2e_18:1)	(20:2e)	(18:1)		650.608	C41 H80 O4 N1	807750	3.49376e+07	0	746154	0	903928	0	5.34221e+06	0	2.83432e+08	0	0	0	0	0	4.04903e+07	7.57932	0.421041
DG(22:1e)+NH4_29.67	DG	Neutral lipids	diglyceride	(22:1e)	(22:1e)			430.389	C25 H52 O4 N1	0	0	0	0	0	0	0	0	0	0	2.05902e+07	0	0	0	0	2.94146e+06	#DIV/0!	0.355918
DG(23:0)+Na_44.46	DG	Neutral lipids	diglyceride	(23:0)	(23:0)			465.355	C26 H50 O5 Na1	5.51424e+07	2.3973e+08	3.40346e+08	9.2984e+07	6.20477e+07	3.84976e+07	9.09255e+07	1.31382e+08	9.17295e+07	3.39922e+08	2.36252e+08	4.86366e+07	3.83478e+08	3.46308e+08	2.75444e+08	2.45967e+08	1.87215	0.105366
DG(24:0e)+Na_32.8	DG	Neutral lipids	diglyceride	(24:0e)	(24:0e)			465.391	C27 H54 O4 Na1	4.95123e+08	7.08596e+08	439705442	5.25536e+08	5.03701e+08	5.10938e+08	5.50824e+08	5.33489e+08	4.53171e+08	5.22505e+08	4.92891e+08	5.86803e+08	4.16954e+08	3.87611e+08	4.91763e+08	4.78814e+08	0.897515	0.204851
DG(25:0)+Na_45.7	DG	Neutral lipids	diglyceride	(25:0)	(25:0)			493.386	C28 H54 O5 Na1	5.65776e+07	1.02993e+08	2.08673e+08	4.62411e+07	6.12373e+07	1.24447e+08	8.84451e+07	9.83734e+07	6.40715e+07	2.06434e+08	1.33756e+08	4.55801e+07	2.44066e+08	2.24277e+08	1.04052e+08	1.46034e+08	1.48448	0.222498
DG(25:1)+(CH3CH2)3NH_42.41	DG	Neutral lipids	diglyceride	(25:1)	(25:1)			584.512	C34 H68 O5 N2	4.58897e+09	3.71344e+09	2.60121e+09	1.58565e+09	1.15985e+09	1.59305e+09	2.79514e+09	2.57676e+09	1.43531e+09	9.88454e+08	1.00673e+09	2.14773e+09	2.02864e+09	1.53865e+09	2.75628e+09	1.70026e+09	0.659843	0.133363
DG(25:2)+H_45.45	DG	Neutral lipids	diglyceride	(25:2)	(25:2)			467.373	C28 H51 O5	4.32758e+08	5.30993e+08	5.34118e+08	2.92812e+08	5.7593e+08	7.23941e+08	5.11116e+08	5.14524e+08	2.04217e+08	1.03664e+09	8.29907e+08	2.11987e+08	1.10355e+09	9.53182e+08	3.73123e+08	6.73229e+08	1.30845	0.34694
DG(25:2e)+H_40.03	DG	Neutral lipids	diglyceride	(25:2e)	(25:2e)			453.394	C28 H53 O4	2.09135e+07	1.27179e+08	2.21669e+08	4.45528e+07	9.16169e+07	1.2414e+08	7.01463e+07	1.00031e+08	6.07302e+07	1.85474e+08	1.75754e+08	0	2.07637e+07	1.62085e+07	2.96749e+07	6.98007e+07	0.697791	0.450092
DG(26:0e)+Na_49.88	DG	Neutral lipids	diglyceride	(26:0e)	(26:0e)			493.423	C29 H58 O4 Na1	6.41352e+08	7.20179e+08	5.38439e+08	5.74574e+08	6.28645e+08	5.7539e+08	6.28693e+08	6.15325e+08	5.66137e+08	6.41675e+08	6.44698e+08	6.25617e+08	5.5466e+08	5.27637e+08	5.50358e+08	5.87254e+08	0.954382	0.353119
DG(26:3e)+H_49.24	DG	Neutral lipids	diglyceride	(26:3e)	(26:3e)			465.394	C29 H53 O4	4.65879e+08	6.38136e+08	3.70822e+08	4.70238e+08	4.73101e+08	471414899	4.77735e+08	4.81046e+08	4.16074e+08	4.73084e+08	4.73489e+08	5.12844e+08	4.02703e+08	3.59099e+08	3.67477e+08	4.29253e+08	0.892331	0.190135
DG(27:1)+(CH3CH2)3NH_43.9	DG	Neutral lipids	diglyceride	(27:1)	(27:1)			612.544	C36 H72 O5 N2	7.17319e+09	7.8913e+09	5.95951e+09	4.51412e+09	3.26461e+09	3.74269e+09	6.62264e+09	5.59544e+09	3.83284e+09	1.17148e+09	2.77932e+09	5.07155e+09	5.00193e+09	4.383e+09	5.61222e+09	3.9789e+09	0.711098	0.0953995
DG(28:0e)+Na_42.07	DG	Neutral lipids	diglyceride	(28:0e)	(28:0e)			521.454	C31 H62 O4 Na1	6.73171e+08	5.16883e+08	2.41783e+08	2.06498e+08	2.15729e+08	2.20636e+08	3.35445e+08	3.44306e+08	2.22405e+08	1.21977e+08	2.0078e+08	2.90503e+08	3.36329e+08	2.70376e+08	5.517e+08	2.84867e+08	0.827365	0.503854
DG(28:3e)+H_49.89	DG	Neutral lipids	diglyceride	(28:3e)	(28:3e)			493.425	C31 H57 O4	6.35926e+08	7.21629e+08	5.42826e+08	6.01732e+08	6.51107e+08	5.71076e+08	5.96513e+08	6.17258e+08	5.60651e+08	6.39603e+08	6.65173e+08	5.91865e+08	4.84789e+08	5.18933e+08	5.49072e+08	5.72869e+08	0.928087	0.202307
DG(29:1)+(CH3CH2)3NH_45.1	DG	Neutral lipids	diglyceride	(29:1)	(29:1)			640.575	C38 H76 O5 N2	2.56867e+09	2.81907e+09	1.95119e+09	1.62811e+09	1.20164e+09	1.37087e+09	2.80708e+09	2.04952e+09	1.27442e+09	9.50145e+08	9.86389e+08	1.82876e+09	1.7348e+09	1.51158e+09	1.76058e+09	1.43524e+09	0.70028	0.065205
DG(30:0e)+Na_43.62	DG	Neutral lipids	diglyceride	(30:0e)	(30:0e)			549.485	C33 H66 O4 Na1	2.37533e+10	2.27432e+10	1.79548e+10	1.76358e+10	1.31611e+10	1.29797e+10	16956310142	1.78835e+10	1.50563e+10	9.96628e+09	1.46906e+10	1.84813e+10	2.10094e+10	1.82906e+10	2.11848e+10	1.69542e+10	0.948036	0.678792
DG(30:1e)+Na_48.61	DG	Neutral lipids	diglyceride	(30:1e)	(30:1e)			547.47	C33 H64 O4 Na1	8.45551e+09	9.12137e+09	9.3744e+09	8.34134e+09	7.93564e+09	8.53081e+09	8.42808e+09	8.59816e+09	7.60303e+09	6.89398e+09	6.8477e+09	6.68591e+09	8.40119e+09	7.65273e+09	9.5041e+09	7.65552e+09	0.890367	0.0548552
DG(30:2e)+H_43.16	DG	Neutral lipids	diglyceride	(30:2e)	(30:2e)			523.472	C33 H63 O4	9.6212e+07	1.16469e+08	4.73232e+07	5.71017e+07	8.19661e+07	6.799e+07	1.13425e+08	8.29267e+07	5.88006e+07	7.14151e+07	6.15976e+07	6.52459e+07	9.33424e+07	7.78784e+07	1.17121e+08	7.79145e+07	0.939558	0.705061
DG(30:3e)+H_42.14	DG	Neutral lipids	diglyceride	(30:3e)	(30:3e)			521.456	C33 H61 O4	6.73171e+08	5.16883e+08	2.41783e+08	2.06498e+08	2.15729e+08	2.20636e+08	3.35445e+08	3.44306e+08	2.22405e+08	1.21977e+08	2.0078e+08	2.90503e+08	3.36329e+08	2.70376e+08	5.517e+08	2.84867e+08	0.827365	0.503854
DG(31:0e)+Na_41.61	DG	Neutral lipids	diglyceride	(31:0e)	(31:0e)			563.501	C34 H68 O4 Na1	2.10664e+08	1.97203e+08	1.21144e+08	1.2913e+08	1.51594e+08	1.51002e+08	1.2092e+08	1.54523e+08	1.46912e+08	1.06308e+08	6.11349e+07	4.34238e+07	1.15497e+08	1.18532e+08	1.42706e+08	1.04931e+08	0.679063	0.0301548
DG(31:4e)+H_38.12	DG	Neutral lipids	diglyceride	(31:4e)	(31:4e)			533.456	C34 H61 O4	1.60761e+07	3.6398e+07	1.33622e+07	1.72678e+07	4.81119e+06	1.24249e+07	4.52861e+06	1.49813e+07	1.20156e+07	6.5229e+06	837908	174507	7.16996e+06	5.84721e+06	1.29178e+06	4.83713e+06	0.322879	0.048805
DG(32:0e)+Na_44.79	DG	Neutral lipids	diglyceride	(32:0e)	(32:0e)			577.517	C35 H70 O4 Na1	2.31898e+10	2.19532e+10	2.06141e+10	1.96153e+10	1.34032e+10	1.37062e+10	1.84686e+10	1.87072e+10	1.49328e+10	9.17576e+09	1.38951e+10	2.03212e+10	2.12033e+10	1.86629e+10	1.87214e+10	1.67018e+10	0.8928	0.373173
DG(32:3e)+H_43.42	DG	Neutral lipids	diglyceride	(32:3e)	(32:3e)			549.488	C35 H65 O4	2.3941e+10	2.28346e+10	1.80372e+10	1.75977e+10	1.32419e+10	1.29452e+10	1.70848e+10	1.79546e+10	1.51271e+10	9.96701e+09	1.47484e+10	1.85322e+10	2.09292e+10	1.83231e+10	2.12686e+10	1.69851e+10	0.946001	0.667569
DG(34:0e)+Na_46.21	DG	Neutral lipids	diglyceride	(34:0e)	(34:0e)			605.548	C37 H74 O4 Na1	1.25809e+09	1.28123e+09	7.87228e+08	8.49264e+08	7.56651e+08	7.18195e+08	1.03359e+09	9.54892e+08	7.52891e+08	4.12797e+08	5.1751e+08	8.14399e+08	9.44463e+08	8.17774e+08	7.95722e+08	7.22222e+08	0.756339	0.0660731
DG(34:1)+K_44.82	DG	Neutral lipids	diglyceride	(16:0_18:1)	(16:0)	(18:1)		633.485	C37 H70 O5 K1	1.83219e+08	1.43589e+08	2.19412e+08	2.06791e+08	1.72394e+08	1.87574e+08	1.68984e+08	1.83138e+08	2.62407e+08	1.43784e+08	2.22675e+08	1.25617e+08	1.68895e+08	2.45397e+08	1.78237e+08	1.9243e+08	1.05074	0.68045
DG(34:1e)+Na_45.22	DG	Neutral lipids	diglyceride	(34:1e)	(34:1e)			603.532	C37 H72 O4 Na1	1.12455e+09	1.25418e+09	8.55351e+08	7.35673e+08	4.7976e+08	5.9865e+08	1.19146e+09	8.91375e+08	5.85276e+08	4.17023e+08	4.20273e+08	7.78732e+08	7.58991e+08	6.88959e+08	8.05592e+08	6.36407e+08	0.71396	0.0825829
DG(34:2)+K_43.88	DG	Neutral lipids	diglyceride	(16:0_18:2)	(16:0)	(18:2)		631.47	C37 H68 O5 K1	1.81447e+08	1.91773e+08	2.06127e+08	1.65584e+08	1.60981e+08	1.4804e+08	1.81796e+08	1.76535e+08	1.8559e+08	1.45651e+08	1.74369e+08	1.407e+08	1.58429e+08	1.82097e+08	1.63279e+08	1.64302e+08	0.930705	0.242141
DG(34:2e)+H_53.46	DG	Neutral lipids	diglyceride	(34:2e)	(34:2e)			579.535	C37 H71 O4	6.11549e+08	5.80576e+08	5.33338e+08	6.00634e+08	6.67879e+08	6.76618e+08	6.97547e+08	6.2402e+08	6.25705e+08	7.127e+08	7.70003e+08	6.33468e+08	6.73008e+08	6.33271e+08	5.80902e+08	6.61294e+08	1.05973	0.276101
DG(34:2e)+Na_27.41	DG	Neutral lipids	diglyceride	(34:2e)	(34:2e)			601.517	C37 H70 O4 Na1	7.8362e+07	1.65071e+08	1.1109e+08	2.07785e+08	9.58069e+07	1.24632e+08	1.51354e+08	1.33443e+08	1.8281e+08	1.32271e+08	6.25882e+07	1.17836e+08	1.12273e+08	1.03066e+08	6.30806e+07	1.10561e+08	0.828524	0.339696
DG(34:4e)+H_32.57	DG	Neutral lipids	diglyceride	(34:4e)	(34:4e)			575.503	C37 H67 O4	3720047839	3.43453e+09	3.65651e+09	3.7768e+09	3.83397e+09	4.15203e+09	4.31698e+09	3.84155e+09	3.42287e+09	2.81276e+09	2.82982e+09	2.61756e+09	4.0984e+09	3.57925e+09	4.42087e+09	3.39736e+09	0.884372	0.155419
DG(34:4e)+H_43.91	DG	Neutral lipids	diglyceride	(34:4e)	(34:4e)			575.503	C37 H67 O4	3.48108e+09	3.68655e+09	2.79445e+09	2.29046e+09	1.58553e+09	1.92241e+09	3.32992e+09	2.7272e+09	1.86412e+09	1.42718e+09	1.27965e+09	2.39162e+09	2.48548e+09	2.11067e+09	2.6629e+09	2.03166e+09	0.744962	0.0873758
DG(34:4e)+H_52.08	DG	Neutral lipids	diglyceride	(34:4e)	(34:4e)			575.503	C37 H67 O4	1.74348e+09	1.86489e+09	1.90059e+09	1.76933e+09	1.64528e+09	1.84209e+09	1.88617e+09	1.8074e+09	1.78746e+09	1.82923e+09	1.51306e+09	2.11893e+09	1.82078e+09	1.74989e+09	1.9551e+09	1.82492e+09	1.00969	0.828551
DG(35:3e)+H_45.38	DG	Neutral lipids	diglyceride	(35:3e)	(35:3e)			591.535	C38 H71 O4	1.65306e+08	1.35779e+08	7.9241e+07	7.42473e+07	8.38804e+07	6.55841e+07	1.13313e+08	1.02479e+08	8.3646e+07	1.90965e+07	6.26855e+07	7.94655e+07	1.08991e+08	1.06261e+08	6.36754e+07	7.48314e+07	0.730214	0.154679
DG(36:1e)+NH4_31.43	DG	Neutral lipids	diglyceride	(36:1e)	(36:1e)			626.608	C39 H80 O4 N1	1.28526e+08	3.86161e+08	2.22547e+08	3.16981e+08	1.28515e+08	1.06692e+08	2.73112e+08	2.23219e+08	1.30847e+08	1.01837e+09	3.05878e+08	1.81553e+08	1.39896e+08	1.31187e+08	1.01025e+08	2.86965e+08	1.28558	0.640839
DG(36:2e)+NH4_46.42	DG	Neutral lipids	diglyceride	(36:2e)	(36:2e)			624.593	C39 H78 O4 N1	2.55887e+08	7.4564e+08	4.62286e+08	4.36423e+08	2.6216e+08	1.36689e+08	5.6701e+08	4.09442e+08	2.24208e+08	1.91634e+09	5.60849e+08	3.27009e+08	2.40374e+08	2.22982e+08	2.23005e+08	5.30681e+08	1.29611	0.639729
DG(36:3e)+H_53.32	DG	Neutral lipids	diglyceride	(36:3e)	(36:3e)			605.55	C39 H73 O4	9.00397e+08	8.55551e+08	7.66075e+08	9.04552e+08	9.27097e+08	9.21647e+08	9.96752e+08	8.9601e+08	9.03804e+08	1.00138e+09	9.19125e+08	1.01719e+09	9.20495e+08	8.51712e+08	7.91499e+08	9.15028e+08	1.02123	0.644352
DG(36:4e)+H_41.33	DG	Neutral lipids	diglyceride	(36:4e)	(36:4e)			603.535	C39 H71 O4	1.06154e+09	7.8561e+08	908571636	1.04857e+09	1.08182e+09	1.20527e+09	1.22368e+09	1.04501e+09	1.04766e+09	7.96391e+08	7.9204e+08	6.73203e+08	1.20637e+09	1.06091e+09	1.23505e+09	9.73089e+08	0.931178	0.49492
DG(38:2e)+H_47.64	DG	Neutral lipids	diglyceride	(38:2e)	(38:2e)			635.597	C41 H79 O4	0	1.14691e+07	0	1.20761e+06	807979	0	0	1.92639e+06	0	2.06866e+08	0	517678	0	0	0	2.96263e+07	15.3792	0.38504
DG(38:7)+(CH3CH2)3NH_44.33	DG	Neutral lipids	diglyceride	(38:7)	(38:7)			754.622	C47 H82 O5 N2	2.29826e+08	1.00845e+09	1.77788e+09	4.01158e+08	6.55733e+08	1.12081e+09	5.92594e+08	8.26637e+08	7.6335e+08	1.30982e+09	1.22889e+09	2.7881e+08	3.64469e+08	3.1864e+08	4.01234e+08	6.66459e+08	0.806229	0.548207
DG(40:7)+(CH3CH2)3NH_45.52	DG	Neutral lipids	diglyceride	(40:7)	(40:7)			782.653	C49 H86 O5 N2	1.18279e+08	6.3753e+08	1.13141e+09	2.52992e+08	4.4675e+08	7.99062e+08	4.04707e+08	5.41533e+08	4.85031e+08	8.58378e+08	8.87761e+08	2.23059e+08	2.20256e+08	1.696e+08	2.00082e+08	4.34881e+08	0.803056	0.558272
DG(46:2)+Na_46.92	DG	Neutral lipids	diglyceride	(46:2)	(46:2)			783.684	C49 H92 O5 Na1	1.03586e+09	9.8873e+08	9.33451e+08	1.07135e+09	1.10266e+09	1.07588e+09	8.66704e+08	1.01066e+09	8.97657e+08	7.65744e+08	8.88556e+08	5.05527e+08	1.13831e+09	9.6604e+08	1.0895e+09	8.93049e+08	0.883628	0.21171
DG(48:1)+Na_31.72	DG	Neutral lipids	diglyceride	(48:1)	(48:1)			813.731	C51 H98 O5 Na1	4.72452e+08	4.33534e+08	3.87573e+08	5.96043e+08	6.53546e+08	7.33313e+08	4.2384e+08	5.28614e+08	6.89396e+08	4.95128e+08	4.20277e+08	217795363	5.91059e+08	5.18446e+08	4.68575e+08	4.85811e+08	0.919027	0.578024
DG(48:2)+Na_47.79	DG	Neutral lipids	diglyceride	(48:2)	(48:2)			811.715	C51 H96 O5 Na1	2.61787e+09	2.53578e+09	2.30911e+09	2.59616e+09	2.98982e+09	2.83412e+09	2.11392e+09	2.57097e+09	2.55206e+09	2.13982e+09	2.36697e+09	1.49122e+09	2.77707e+09	2.40888e+09	2.51218e+09	2.32117e+09	0.902839	0.221143
DG(49:1)+K_50.98	DG	Neutral lipids	diglyceride	(49:1)	(49:1)			843.72	C52 H100 O5 K1	2.18182e+09	2.96453e+09	2.61942e+09	2.96335e+09	2.62002e+09	2.83595e+09	3.02816e+09	2.74475e+09	3.37544e+09	2.62896e+09	1.94968e+09	2.81195e+09	2.53566e+09	2.55141e+09	2.72933e+09	2.65463e+09	0.967167	0.65398
DG(4:0_14:0)+NH4_33.01	DG	Neutral lipids	diglyceride	(4:0_14:0)	(4:0)	(14:0)		390.321	C21 H44 O5 N1	1.44052e+07	8.31898e+06	4.81864e+06	1.31531e+07	5.0633e+06	5.53999e+06	6.40001e+07	1.64713e+07	1.07984e+07	1.04529e+07	5.70254e+06	3.82659e+07	1.36159e+07	9.51976e+06	1.37759e+07	1.45902e+07	0.885793	0.839671
DG(4:0_16:0)+NH4_35.35	DG	Neutral lipids	diglyceride	(4:0_16:0)	(4:0)	(16:0)		418.353	C23 H48 O5 N1	1.2061e+07	1.06548e+07	6.78395e+06	1.34862e+07	9.51214e+06	7.26509e+06	1.14129e+08	2.48418e+07	1.18655e+07	1.61861e+07	6.77155e+06	6.97843e+07	1.24421e+07	3.74866e+06	9631364	1.86328e+07	0.75006	0.726532
DG(4:0_18:1)+NH4_36.03	DG	Neutral lipids	diglyceride	(4:0_18:1)	(4:0)	(18:1)		444.368	C25 H50 O5 N1	4.03315e+07	1.82415e+08	2.30025e+07	1.3468e+08	5.93233e+07	1.85386e+07	5.26439e+07	7.29906e+07	5.95773e+07	485782045	2.72603e+07	3.32662e+07	8.78391e+07	6.69019e+07	3.86992e+07	1.14189e+08	1.56444	0.554586
DG(50:1)+Na_32.24	DG	Neutral lipids	diglyceride	(50:1)	(50:1)			841.762	C53 H102 O5 Na1	6.94328e+09	6.39522e+09	5.97369e+09	8.69872e+09	8.41324e+09	9.56659e+09	6.77149e+09	7.53746e+09	8.66907e+09	6.42401e+09	6.2473e+09	3.91353e+09	8.77737e+09	7.88939e+09	7.95285e+09	7.12479e+09	0.94525	0.628254
DG(51:0)+K_51.85	DG	Neutral lipids	diglyceride	(51:0)	(51:0)			873.767	C54 H106 O5 K1	3.44885e+09	3.73245e+09	3.22714e+09	3.99135e+09	3.32323e+09	3.98796e+09	3.63607e+09	3.621e+09	4.987e+09	4.23812e+09	2.734e+09	4.5513e+09	4.34894e+09	4.43384e+09	4.07645e+09	4.19566e+09	1.1587	0.0825103
DG(51:1)+K_51.0	DG	Neutral lipids	diglyceride	(51:1)	(51:1)			871.752	C54 H104 O5 K1	1.62909e+09	1.94984e+09	1.63694e+09	2.20552e+09	1.87846e+09	2.20276e+09	2.04224e+09	1.93498e+09	2.46292e+09	2.16121e+09	1.70663e+09	1.95818e+09	2.46888e+09	2.43475e+09	2.1155e+09	2.18687e+09	1.13018	0.102595
DG(52:1)+Na_48.76	DG	Neutral lipids	diglyceride	(52:1)	(52:1)			869.793	C55 H106 O5 Na1	6.25598e+09	5.31711e+09	5.34037e+09	6.92214e+09	7.1001e+09	7.55636e+09	6.22166e+09	6.38767e+09	6.96529e+09	5.24366e+09	5.41983e+09	4.04962e+09	7.53759e+09	6.91676e+09	7.18633e+09	6.18844e+09	0.96881	0.740875
DG(53:0)+K_52.67	DG	Neutral lipids	diglyceride	(53:0)	(53:0)			901.798	C56 H110 O5 K1	0	0	0	0	0	0	0	0	5.0922e+08	2.48929e+08	0	2.00831e+08	1.62459e+08	3.05818e+08	6.78471e+07	2.13586e+08	#DIV/0!	0.014688
DG(54:2)+Na_49.73	DG	Neutral lipids	diglyceride	(54:2)	(54:2)			895.809	C57 H108 O5 Na1	2.19397e+10	1.66387e+10	1.90683e+10	2.36971e+10	2.60556e+10	2.55108e+10	2.60505e+10	2.27087e+10	2.28532e+10	1.69713e+10	1.79244e+10	1.53066e+10	2.66471e+10	2.40009e+10	2.51704e+10	2.12677e+10	0.936544	0.523164
DG(6:0_11:1)+NH4_32.5	DG	Neutral lipids	diglyceride	(6:0_11:1)	(6:0)	(11:1)		374.29	C20 H40 O5 N1	0	1.00182e+06	1.15331e+06	0	2.37437e+06	3.17814e+06	3.47045e+07	6.05888e+06	0	1.47826e+06	601568	2.06804e+07	0	0	0	3.25147e+06	0.536645	0.627699
DG(6:0_9:0)+NH4_31.31	DG	Neutral lipids	diglyceride	(6:0_9:0)	(6:0)	(9:0)		348.274	C18 H38 O5 N1	0	0	0	0	0	0	7.72001e+07	1.10286e+07	0	0	0	4.53608e+07	0	0	0	6.48011e+06	0.587574	0.72976
DG(8:0_10:0)+NH4_27.38	DG	Neutral lipids	diglyceride	(8:0_10:0)	(8:0)	(10:0)		390.321	C21 H44 O5 N1	2.9822e+08	2.88332e+08	3.15867e+08	1.62333e+08	2.90877e+08	2.48585e+08	3.75937e+08	2.82879e+08	2.38603e+08	2.73092e+08	2.82239e+08	3.06529e+08	2.37754e+08	1.83773e+08	2.37082e+08	2.51296e+08	0.888353	0.302214
DG(9:0_14:0)+NH4_38.14	DG	Neutral lipids	diglyceride	(9:0_14:0)	(9:0)	(14:0)		460.4	C26 H54 O5 N1	3.74804e+07	2.5512e+08	3.50903e+08	7.60414e+07	1.44309e+08	1.79896e+08	1.11223e+08	1.64996e+08	8.70437e+07	2.85848e+08	2.11334e+08	2.26034e+07	3.07553e+07	2.6174e+07	4.76042e+07	1.01623e+08	0.615912	0.28803
Hex1Cer(d14:0_22:0)+H_43.78	Hex1Cer	Sphingolipids	Simple Glc series	(d14:0_22:0)	(d14:0)	(22:0)		730.619	C42 H84 O8 N1	2.79215e+07	3.13434e+07	8.80865e+07	5.96033e+07	1.68741e+07	5.85488e+07	8.64518e+07	5.26899e+07	6.40083e+07	3.05039e+07	6.18934e+07	5.35509e+07	2.83495e+07	4.6556e+07	1.11539e+06	4.08539e+07	0.775366	0.404258
Hex1Cer(d14:1_20:0)+H_41.83	Hex1Cer	Sphingolipids	Simple Glc series	(d14:1_20:0)	(d14:1)	(20:0)		700.572	C40 H78 O8 N1	1.56478e+07	2.7249e+07	1.99509e+07	1.00978e+07	1.32129e+07	2.38111e+07	2.68606e+07	1.95472e+07	2.82976e+07	1.04454e+07	1.87077e+07	9.44021e+06	3.05664e+07	2.79359e+07	1.54517e+07	2.01207e+07	1.02934	0.894034
Hex1Cer(d14:1_22:0)+H_43.99	Hex1Cer	Sphingolipids	Simple Glc series	(d14:1_22:0)	(d14:1)	(22:0)		728.603	C42 H82 O8 N1	7.03437e+07	2.09831e+08	2.96649e+08	1.51144e+08	2.07302e+08	2.53016e+08	2.47186e+08	2.05067e+08	2.83768e+08	2.76145e+08	2.47205e+08	1.08209e+08	1.9464e+08	1.9413e+08	9.49165e+07	1.99859e+08	0.974602	0.899242
Hex1Cer(d14:2_20:0)+H_41.12	Hex1Cer	Sphingolipids	Simple Glc series	(d14:2_20:0)	(d14:2)	(20:0)		698.557	C40 H76 O8 N1	1.98435e+07	3.49169e+07	2.58688e+07	4.2878e+07	2.2276e+07	2.19792e+07	2.05228e+07	2.68979e+07	2.45622e+07	1.71747e+07	1.48074e+07	1.19554e+07	2.52476e+07	2.52846e+07	1.6103e+07	1.9305e+07	0.717713	0.0806701
Hex1Cer(d14:2_20:1)+H_40.61	Hex1Cer	Sphingolipids	Simple Glc series	(d14:2_20:1)	(d14:2)	(20:1)		696.541	C40 H74 O8 N1	0	1.91553e+07	0	4.05649e+07	222587	1.57428e+06	4.24481e+07	1.48522e+07	6.39198e+07	1.03042e+08	1.91291e+07	1.07738e+07	2.31073e+07	3.14473e+07	624015	3.60061e+07	2.4243	0.200688
Hex1Cer(d14:2_22:0)+H_42.73	Hex1Cer	Sphingolipids	Simple Glc series	(d14:2_22:0)	(d14:2)	(22:0)		726.588	C42 H80 O8 N1	4.00858e+07	5.46821e+07	2.17198e+07	2.54539e+07	1.92309e+07	2.46238e+07	1.80189e+07	2.91164e+07	4.33248e+07	1.37113e+07	3.3653e+07	1.88735e+07	1.41269e+07	3.09224e+07	2.78545e+07	2.60666e+07	0.895254	0.651061
Hex1Cer(d16:0_22:0)+H_45.25	Hex1Cer	Sphingolipids	Simple Glc series	(d16:0_22:0)	(d16:0)	(22:0)		758.65	C44 H88 O8 N1	3.55886e+08	4.30662e+08	6.24581e+08	3.84757e+08	4.25485e+08	5.8939e+08	4.01757e+08	4.58931e+08	4.37301e+08	5.01019e+08	5.40418e+08	5.16678e+08	4.43772e+08	4.08843e+08	2.2954e+08	4.39653e+08	0.957993	0.735674
Hex1Cer(d16:1_22:0)+H_29.67	Hex1Cer	Sphingolipids	Simple Glc series	(d16:1_22:0)	(d16:1)	(22:0)		756.635	C44 H86 O8 N1	5.12085e+08	6.77786e+08	9.35146e+08	5.15718e+08	5.65482e+08	7.58314e+08	5.1526e+08	6.3997e+08	6.88408e+08	6.74485e+08	5.44748e+08	3.2262e+08	6.17757e+08	5.75405e+08	4.22962e+08	5.49484e+08	0.858608	0.276037
Hex1Cer(d16:1_24:0)+H_45.73	Hex1Cer	Sphingolipids	Simple Glc series	(d16:1_24:0)	(d16:1)	(24:0)		784.666	C46 H90 O8 N1	4.88068e+08	1.03201e+09	1.58427e+09	6.3017e+08	9.7176e+08	1.39223e+09	7.60556e+08	9.79866e+08	9.49374e+08	1.58864e+09	1.87897e+09	5.68927e+08	4.32842e+07	4.50121e+08	1.24212e+07	7.84533e+08	0.800653	0.548121
Hex1Cer(d16:2_22:0)+H_44.32	Hex1Cer	Sphingolipids	Simple Glc series	(d16:2_22:0)	(d16:2)	(22:0)		754.619	C44 H84 O8 N1	2.28439e+08	1.00395e+09	1.70506e+09	3.61454e+08	651056708	9.78854e+08	5.81274e+08	7.87155e+08	7.41112e+08	1.18347e+09	1.21035e+09	2.67458e+08	3.52784e+08	3.03388e+08	3.53359e+08	6.30275e+08	0.800699	0.534862
Hex1Cer(d34:2)+H-H2O_41.12	Hex1Cer	Sphingolipids	Simple Glc series	(d14:2_20:0)	(d14:2)	(20:0)		680.546	C40 H74 O7 N1	7.54925e+07	1.27973e+08	9.57023e+07	1.41323e+08	7.13588e+07	7.4461e+07	6.86636e+07	9.35678e+07	9.0339e+07	7.16408e+07	5.34449e+07	4.30079e+07	8.46316e+07	7.9233e+07	6.55167e+07	6.96877e+07	0.744783	0.0956752
Hex1Cer(d34:2)-H_41.81	Hex1Cer	Sphingolipids	Simple Glc series	(d34:2)	(d34:2)			696.542	C40 H74 O8 N1	7.14155e+07	7.8306e+07	8.06029e+07	1.11315e+08	6.90548e+07	7.0099e+07	64700827	7.79277e+07	7.0682e+07	4.7123e+07	4.95157e+07	4.09251e+07	8.18404e+07	7.19501e+07	8.10137e+07	6.32928e+07	0.8122	0.120583
Hex1Cer(d36:2)+H-H2O_42.76	Hex1Cer	Sphingolipids	Simple Glc series	(d14:2_22:0)	(d14:2)	(22:0)		708.577	C42 H78 O7 N1	1.87597e+08	1.85307e+08	1.57674e+08	1.47255e+08	1.18924e+08	1.53167e+08	1.23626e+08	1.53364e+08	1.36871e+08	1.06682e+08	1.15349e+08	6.19034e+07	1.54539e+08	1.37484e+08	1.45229e+08	1.2258e+08	0.799271	0.0730806
Hex3Cer(d32:3)-H_34.35	Hex3Cer	Sphingolipids	Simple Glc series	(d32:3)	(d32:3)			990.601	C50 H88 O18 N1	7.94854e+07	1.15627e+08	8.45765e+07	9.57717e+07	9.10545e+07	6.54519e+07	1.0769e+08	9.13795e+07	4.46563e+07	5.87883e+07	3.94909e+07	2.76539e+07	4.83922e+07	3.99835e+07	6.33608e+07	4.60465e+07	0.503904	0.000136725
LBPA(14:1_16:0)-H_29.33	LBPA	Glycerophospholipids	bis(monooleoylglycero)phosphate	(14:1_16:0)	(14:1)	(16:0)		691.456	C36 H68 O10 P1	1.4332e+07	2.62116e+07	1.78458e+07	3.60111e+07	1.40944e+07	2.12851e+07	1.25986e+07	2.03398e+07	2.41401e+07	1.60682e+07	2.91082e+07	2.00042e+07	1.32687e+07	1.36538e+07	9.27306e+06	1.79309e+07	0.881567	0.568782
LBPA(16:0_16:0)+NH4_41.21	LBPA	Glycerophospholipids	bis(monooleoylglycero)phosphate	(16:0_16:0)	(16:0)	(16:0)		740.544	C38 H79 O10 P1 N1	1.12716e+07	3.51209e+07	2.74604e+07	5.47514e+07	1.0716e+07	4.18495e+07	1.30034e+07	2.7739e+07	5.56822e+07	1.05056e+07	1.55119e+07	1.37375e+07	2.04254e+07	2.34836e+07	9.86531e+06	2.13159e+07	0.768446	0.481803
LBPA(16:0_16:0)-H_31.2	LBPA	Glycerophospholipids	bis(monooleoylglycero)phosphate	(16:0_16:0)	(16:0)	(16:0)		721.503	C38 H74 O10 P1	8.81591e+07	1.4279e+08	1.22455e+08	2.0291e+08	9.17893e+07	1.53266e+08	8.45818e+07	1.26565e+08	1.50462e+08	6.69896e+07	7.07218e+07	6.78238e+07	1.02282e+08	1.02717e+08	8.02059e+07	9.16002e+07	0.723743	0.108161
LBPA(16:0_16:1)+NH4_40.34	LBPA	Glycerophospholipids	bis(monooleoylglycero)phosphate	(16:0_16:1)	(16:0)	(16:1)		738.528	C38 H77 O10 P1 N1	1.21693e+09	1.73345e+09	1.54835e+09	2.25343e+09	1.34984e+09	1.86068e+09	1.14684e+09	1.58707e+09	1.698e+09	1008352516	1.10263e+09	1.64428e+09	1.3931e+09	1.32949e+09	9.88593e+08	1.30921e+09	0.824919	0.160918
LBPA(16:0_16:1)-H_30.38	LBPA	Glycerophospholipids	bis(monooleoylglycero)phosphate	(16:0_16:1)	(16:0)	(16:1)		719.487	C38 H72 O10 P1	2.27444e+09	3.28784e+09	2.91278e+09	4.28781e+09	2.56134e+09	3.51715e+09	2.24691e+09	3.01261e+09	2923322717	1.48352e+09	1.50529e+09	2.91607e+09	2.58054e+09	2.482e+09	1.77823e+09	2.23842e+09	0.743018	0.0583927
LBPA(16:0_16:1)-H_6.8	LBPA	Glycerophospholipids	bis(monooleoylglycero)phosphate	(16:0_16:1)	(16:0)	(16:1)		719.487	C38 H72 O10 P1	5.14077e+06	4.40974e+06	4.70389e+06	5.79217e+06	3.88947e+06	4.69084e+06	3.30485e+06	4.56167e+06	8.03585e+06	4.49067e+06	4.70013e+06	6.9434e+06	5.05198e+06	5.03481e+06	3.67086e+06	5.41824e+06	1.18778	0.220611
LBPA(16:0_18:1)+NH4_41.73	LBPA	Glycerophospholipids	bis(monooleoylglycero)phosphate	(16:0_18:1)	(16:0)	(18:1)		766.559	C40 H81 O10 P1 N1	5.79793e+08	7.60724e+08	7.27415e+08	946242271	6.80879e+08	8.64124e+08	6.18897e+08	7.39725e+08	769956899	4.36205e+08	5.40528e+08	8.40608e+08	6.67495e+08	6.87281e+08	5.63921e+08	6.43714e+08	0.870207	0.209061
LBPA(16:1_16:1)+NH4_39.3	LBPA	Glycerophospholipids	bis(monooleoylglycero)phosphate	(16:1_16:1)	(16:1)	(16:1)		736.512	C38 H75 O10 P1 N1	2.95553e+08	4.85945e+08	3.57282e+08	5.34348e+08	3.47498e+08	4.1108e+08	2.81714e+08	3.87631e+08	4.20355e+08	2.53475e+08	1.43476e+08	2.38985e+08	2.485e+08	2.06974e+08	2.05554e+08	2.45331e+08	0.632899	0.0124034
LBPA(16:1_16:1)-H_29.41	LBPA	Glycerophospholipids	bis(monooleoylglycero)phosphate	(16:1_16:1)	(16:1)	(16:1)		717.471	C38 H70 O10 P1	5.80677e+08	9.2947e+08	7.33368e+08	1.07663e+09	6.92465e+08	8.28137e+08	5.58497e+08	7.7132e+08	8.24568e+08	7.30904e+08	6.66539e+08	9.06687e+08	8.23283e+08	8.53888e+08	9.34812e+08	8.20097e+08	1.06324	0.553964
LBPA(16:1_18:1)+NH4_40.8	LBPA	Glycerophospholipids	bis(monooleoylglycero)phosphate	(16:1_18:1)	(16:1)	(18:1)		764.544	C40 H79 O10 P1 N1	9.19064e+08	7.75453e+08	6.483e+08	7.16032e+08	7.16909e+08	7.71707e+08	8.68243e+08	7.73673e+08	1.60969e+09	8.48438e+08	1.66963e+09	9.41308e+08	1.01289e+09	8.63439e+08	6.93756e+08	1.09131e+09	1.41055	0.074746
LBPA(18:1_18:1)+NH4_42.11	LBPA	Glycerophospholipids	bis(monooleoylglycero)phosphate	(18:1_18:1)	(18:1)	(18:1)		792.575	C42 H83 O10 P1 N1	1.94665e+08	1.90994e+08	2.23931e+08	2.75004e+08	2.10523e+08	2.84748e+08	2.38628e+08	2.31213e+08	2.3948e+08	1.70352e+08	1.72818e+08	2.29266e+08	2.22883e+08	2.02887e+08	1.5676e+08	1.99207e+08	0.861571	0.113253
LBPA(18:1_18:2)+NH4_41.27	LBPA	Glycerophospholipids	bis(monooleoylglycero)phosphate	(18:1_18:2)	(18:1)	(18:2)		790.559	C42 H81 O10 P1 N1	1.52056e+08	2.48533e+08	1.8595e+08	2.83079e+08	1.73414e+08	2.17448e+08	1.28482e+08	1.98423e+08	3.01884e+08	2.09344e+08	1.14697e+08	1.49198e+08	2.01564e+08	1.81801e+08	1.62443e+08	1.88704e+08	0.95102	0.755415
LPC(16:0)+CH3COO_28.89	LPC	Phospholipids	lysophosphatidylcholine	(16:0)	(16:0)			554.346	C26 H53 O9 N1 P1	6.91506e+07	7.77316e+07	6.20454e+07	8.39931e+07	7.28867e+07	1.01545e+08	4.57563e+07	7.33013e+07	6.91217e+07	4.66593e+07	4.2743e+07	3.42967e+07	7.58124e+07	7.24238e+07	5.97052e+07	5.72517e+07	0.781047	0.100148
LPC(16:0)+H_30.02	LPC	Phospholipids	lysophosphatidylcholine	(16:0)	(16:0)			496.34	C24 H51 O7 N1 P1	3.11693e+07	1.79875e+08	6.04343e+07	2.80336e+08	1.25899e+08	1.28091e+08	1.66953e+08	1.38966e+08	3.62464e+08	1.2159e+09	9.54567e+07	6.37699e+07	1.62358e+08	1.70718e+08	2.24873e+07	2.99022e+08	2.15177	0.356928
LPC(16:1)+H_27.87	LPC	Phospholipids	lysophosphatidylcholine	(16:1)	(16:1)			494.324	C24 H49 O7 N1 P1	1.57888e+07	4.88716e+07	2.03328e+07	3.64642e+07	3.10231e+07	4.11815e+07	2.8685e+07	3.17639e+07	1.22341e+08	5.91959e+07	1.52789e+07	8.0562e+06	2.20972e+07	2.18224e+07	8.81504e+06	3.68009e+07	1.15858	0.766116
LPC(18:0)+H_32.59	LPC	Phospholipids	lysophosphatidylcholine	(18:0)	(18:0)			524.371	C26 H55 O7 N1 P1	1.81192e+07	5.235e+07	9.54691e+06	4.47426e+07	4.8882e+06	1.34702e+07	1.47407e+07	2.25511e+07	1.44948e+07	1.70737e+09	8.46127e+06	2.73567e+06	5.95788e+06	7.24987e+06	9.49009e+06	2.50823e+08	11.1224	0.38348
LPC(18:1)+CH3COO_19.8	LPC	Phospholipids	lysophosphatidylcholine	(18:1)	(18:1)			580.362	C28 H55 O9 N1 P1	2.03762e+07	1.9679e+07	20196311	2.81268e+07	2.23345e+07	2.36053e+07	1.23796e+07	2.09568e+07	2.11498e+07	1.96008e+07	1.67123e+07	1.47411e+07	1.81452e+07	1.59196e+07	1.40353e+07	1.71863e+07	0.820082	0.0982267
LPC(18:1)+H_30.36	LPC	Phospholipids	lysophosphatidylcholine	(18:1)	(18:1)			522.355	C26 H53 O7 N1 P1	1.97409e+07	5.0739e+07	2.35084e+07	4.98525e+07	4.10178e+07	5.31501e+07	3.03876e+07	3.83423e+07	1.36279e+08	9.04377e+07	2.56359e+07	8.13021e+06	3.19783e+07	3.05652e+07	1.24461e+07	4.79246e+07	1.24991	0.623685
LPE(15:0)-H_23.36	LPE	Phospholipids	lysophosphatidylethanolamine	(15:0)	(15:0)			438.263	C20 H41 O7 N1 P1	1.88767e+06	3.65009e+06	1.71469e+06	1.66602e+06	2.75189e+06	2.56501e+06	1.23307e+07	3.79515e+06	1.78616e+06	774884	67592.9	5.75314e+06	3.60157e+06	3.5845e+06	1.24988e+06	2.40253e+06	0.633053	0.415507
LPE(16:0)+Na_30.17	LPE	Phospholipids	lysophosphatidylethanolamine	(16:0)	(16:0)			476.275	C21 H44 O7 N1 P1 Na1	1.465e+06	1.10769e+07	4.1237e+06	2.08755e+07	1.63981e+07	9.27436e+06	6.1598e+06	9.91049e+06	2.88158e+07	1.22592e+07	1.51635e+07	2.58905e+06	1.39877e+07	1.37347e+07	1.27134e+06	1.25459e+07	1.26592	0.554207
LPE(16:0)-H_24.83	LPE	Phospholipids	lysophosphatidylethanolamine	(16:0)	(16:0)			452.278	C21 H43 O7 N1 P1	1.21981e+08	3.39208e+08	1.96711e+08	5.60591e+08	4.44031e+08	2.86673e+08	2.60874e+08	3.15724e+08	6.5028e+08	2.81236e+08	3.11596e+08	1.92364e+08	4.04583e+08	3.91791e+08	9.9401e+07	3.33036e+08	1.05483	0.846024
LPE(16:1)-H_22.68	LPE	Phospholipids	lysophosphatidylethanolamine	(16:1)	(16:1)			450.263	C21 H41 O7 N1 P1	4.83804e+07	6.77851e+07	4.4561e+07	5.89354e+07	5.67046e+07	6.3089e+07	3.52572e+07	5.35304e+07	1.06189e+08	6.14337e+07	3.97165e+07	1.9229e+06	7.35063e+07	5.49927e+07	4.42724e+07	5.45762e+07	1.01954	0.937309
LPE(17:0)-H_25.7	LPE	Phospholipids	lysophosphatidylethanolamine	(17:0)	(17:0)			466.294	C22 H45 O7 N1 P1	3.45847e+07	3.80894e+07	1.62741e+07	2.426e+07	3.57709e+07	1.97967e+07	1.54597e+07	2.63194e+07	2.23031e+07	1.5057e+07	6.64209e+06	2.86411e+06	1.73375e+07	1.71348e+07	2.24494e+07	1.48269e+07	0.563344	0.0297605
LPE(18:0)-H_18.2	LPE	Phospholipids	lysophosphatidylethanolamine	(18:0)	(18:0)			480.31	C23 H47 O7 N1 P1	7.88441e+06	1.68939e+07	1.14452e+07	2.36191e+07	2.01171e+07	1.51833e+07	1.6202e+07	1.59064e+07	3.77415e+07	2.56852e+07	1.57908e+07	9.71214e+06	1.76745e+07	1.92675e+07	6.40927e+06	1.88973e+07	1.18803	0.514793
LPE(18:0e)-H_18.99	LPE	Phospholipids	lysophosphatidylethanolamine	(18:0e)	(18:0e)			466.33	C23 H49 O6 N1 P1	6.00463e+06	8.07465e+06	1.64764e+07	3.5246e+07	1.1746e+07	2.89158e+07	8.96901e+06	1.64904e+07	19256372	2.59289e+07	1.4636e+07	5.40492e+06	1.49445e+07	1.50619e+07	1.75413e+06	1.38552e+07	0.840203	0.62636
LPE(18:1)+Na_31.02	LPE	Phospholipids	lysophosphatidylethanolamine	(18:1)	(18:1)			502.29	C23 H46 O7 N1 P1 Na1	4926997	1.59465e+07	5.35202e+06	2.81127e+07	4.02917e+07	9.65055e+06	2.46216e+07	1.84146e+07	8.51955e+07	2.72876e+07	5.48338e+07	1.14262e+07	3.91369e+07	3.55771e+07	5.35587e+06	3.69733e+07	2.00783	0.138663
LPE(18:1)-H_24.97	LPE	Phospholipids	lysophosphatidylethanolamine	(18:1)	(18:1)			478.294	C23 H45 O7 N1 P1	6.22192e+07	8.63935e+07	5.32398e+07	1.27319e+07	1.16721e+08	5.36672e+07	8.07441e+07	6.6531e+07	2.73615e+08	1.23744e+08	1.31766e+08	6.48708e+07	4.77026e+06	1.18952e+08	6.45084e+07	1.11747e+08	1.67962	0.223454
LPE(18:1e)-H_26.5	LPE	Phospholipids	lysophosphatidylethanolamine	(18:1e)	(18:1e)			464.315	C23 H47 O6 N1 P1	132816	5.11266e+06	855962	1.06749e+07	5.15587e+06	1.69122e+06	1.14703e+06	3.53864e+06	5.52378e+06	2.94682e+07	1.00937e+06	207288	1.33659e+06	934828	581575	5.58024e+06	1.57695	0.64694
LPE(18:2)-H_19.92	LPE	Phospholipids	lysophosphatidylethanolamine	(18:2)	(18:2)			476.278	C23 H43 O7 N1 P1	1.56443e+07	2.71819e+07	1.51637e+07	3.0759e+07	2.90259e+07	2.28196e+07	1.70938e+07	2.25269e+07	5.70435e+07	3.96109e+07	2.58842e+07	2.02027e+07	3.16496e+07	2.68383e+07	1.47666e+07	3.08565e+07	1.36977	0.190171
LPE(18:3)-H_23.84	LPE	Phospholipids	lysophosphatidylethanolamine	(18:3)	(18:3)			474.263	C23 H41 O7 N1 P1	2.26083e+07	2.18712e+07	2.18401e+07	2.40497e+07	2.34239e+07	2.44769e+07	2.15157e+07	2.28265e+07	2.24659e+07	2.27654e+07	2.18753e+07	2.22724e+07	2.58918e+07	2.52679e+07	2.11243e+07	2.30947e+07	1.01175	0.74616
LPE(18:3)-H_25.15	LPE	Phospholipids	lysophosphatidylethanolamine	(18:3)	(18:3)			474.263	C23 H41 O7 N1 P1	13446091	3.32718e+07	2.21026e+07	5.50648e+07	4.35479e+07	30415951	2.52224e+07	3.18674e+07	6.08296e+07	2.77278e+07	3.58389e+07	1.37907e+06	4.024e+07	4.03691e+07	1.05151e+07	3.09857e+07	0.972332	0.925385
LPE(18:4)-H_23.07	LPE	Phospholipids	lysophosphatidylethanolamine	(18:4)	(18:4)			472.247	C23 H39 O7 N1 P1	4.77836e+07	4.41996e+07	4.39988e+07	4.43272e+07	3.98727e+07	4.00081e+07	3.40475e+07	4.20339e+07	4.59341e+07	5.15281e+07	4.02808e+07	3.97908e+07	5.02228e+07	4.52931e+07	4.26744e+07	4.51035e+07	1.07302	0.227881
LPE(20:4)-H_25.11	LPE	Phospholipids	lysophosphatidylethanolamine	(20:4)	(20:4)			500.278	C25 H43 O7 N1 P1	1.17411e+07	2.42297e+07	1.77459e+07	2.93325e+07	1.90067e+07	1.34899e+07	1.44923e+07	1.85769e+07	2.3595e+07	1.58398e+07	1.57073e+07	7.63338e+06	1.82515e+07	1.469e+07	1.03856e+07	1.51575e+07	0.815934	0.289744
LPE(20:4)-H_37.64	LPE	Phospholipids	lysophosphatidylethanolamine	(20:4)	(20:4)			500.278	C25 H43 O7 N1 P1	1.0446e+08	1.00256e+08	9.87226e+07	9.51625e+07	9.96367e+07	9.63438e+07	8.79766e+07	9.75083e+07	97817155	9.8981e+07	9.32891e+07	8.2562e+07	1.00789e+08	1.01595e+08	1.01479e+08	9.66447e+07	0.991143	0.794711
LPE(20:5)-H_15.98	LPE	Phospholipids	lysophosphatidylethanolamine	(20:5)	(20:5)			498.263	C25 H41 O7 N1 P1	317343	1.36309e+06	472868	2.58332e+06	1.5481e+06	1.16355e+06	646830	1.15644e+06	4.75749e+06	2.62573e+06	1.5287e+06	823126	2.30526e+06	1.13369e+06	210123	1.91202e+06	1.65336	0.2687
LPE(20:5)-H_36.74	LPE	Phospholipids	lysophosphatidylethanolamine	(20:5)	(20:5)			498.263	C25 H41 O7 N1 P1	5.68569e+06	7.6605e+06	6.03865e+06	5.86303e+06	6.96714e+06	5.98885e+06	3.97086e+06	6.02496e+06	8.11351e+06	8.57771e+06	8.58934e+06	7.29256e+06	5.62457e+06	6.75348e+06	6.01761e+06	7.28126e+06	1.20852	0.0691248
LPG(18:3)-H_20.24	LPG	Phospholipids	lysophosphatidylglycerol	(18:3)	(18:3)			505.257	C24 H42 O9 N0 P1	2.36767e+07	3.21764e+07	3.15994e+07	3.94073e+07	2.75858e+07	3.35525e+07	2.14456e+07	2.99205e+07	2.97728e+07	1.85197e+07	1.99443e+07	3.39837e+07	2.92242e+07	2.68262e+07	2.0485e+07	2.55365e+07	0.853479	0.199599
LPG(18:4)-H_29.43	LPG	Phospholipids	lysophosphatidylglycerol	(18:4)	(18:4)			503.242	C24 H40 O9 N0 P1	1.19231e+07	1.49099e+07	1.2323e+07	1.39222e+07	1.13208e+07	1.51163e+07	8.82533e+06	1.26201e+07	1.47419e+07	1.24056e+07	1.34946e+07	9.50836e+06	8.9531e+06	5.63163e+06	8.57946e+06	1.04735e+07	0.829909	0.173829
LPI(18:3)-H_20.1	LPI	Phospholipids	lysophosphatidylinositol	(18:3)	(18:3)			593.273	C27 H46 O12 N0 P1	2.41376e+07	4.8686e+07	3.3232e+07	6.12335e+07	2.74358e+07	4.14194e+07	2.84797e+07	3.78034e+07	4.81185e+07	2.12355e+07	1.12555e+07	8.9469e+06	3.25551e+07	3.167e+07	1.63694e+07	2.43073e+07	0.642992	0.090081
LPI(20:5)-H_20.67	LPI	Phospholipids	lysophosphatidylinositol	(20:5)	(20:5)			617.273	C29 H46 O12 N0 P1	1.99477e+06	1.10932e+07	5.49506e+06	1.28507e+07	4.42635e+06	5.36456e+06	3.63773e+06	6.40891e+06	1.14056e+07	6.96295e+06	1.75997e+06	1.41836e+06	4.98192e+06	5.35684e+06	1.41673e+06	4.75748e+06	0.742323	0.437193
MG(10:1e)+NH4_19.58	MG	Neutral lipids	monoglyceride	(10:1e)	(10:1e)			248.222	C13 H30 O3 N1	0	2.00009e+07	1.40857e+07	1.43251e+07	1.63756e+07	0	0	9.25533e+06	1.45924e+07	1.05775e+07	1.39448e+07	0	0	0	43867	5.59408e+06	0.604417	0.410774
MG(12:0)+Na_26.28	MG	Neutral lipids	monoglyceride	(12:0)	(12:0)			297.204	C15 H30 O4 Na1	4.64669e+08	6.46622e+08	6.02473e+08	2.73019e+08	5.58096e+08	5.9954e+08	2.76849e+08	4.88753e+08	3.6338e+08	5.32378e+08	6.23392e+08	1.86638e+08	592163145	5.2236e+08	5.52635e+08	4.8185e+08	0.985876	0.935112
MG(12:1e)+NH4_23.99	MG	Neutral lipids	monoglyceride	(12:1e)	(12:1e)			276.253	C15 H34 O3 N1	0	4.33049e+07	5.08126e+07	4.53646e+07	5.22345e+07	0	0	2.73881e+07	5.09341e+07	4.81582e+07	4.631e+07	0	0	0	0	2.07718e+07	0.758423	0.640908
MG(14:0)+H_29.3	MG	Neutral lipids	monoglyceride	(14:0)	(14:0)			303.253	C17 H35 O4	1.77823e+09	1.85543e+09	2.04399e+09	9.4146e+08	1.78326e+09	1.60303e+09	1.16358e+09	1.59557e+09	1.3219e+09	1.70671e+09	1.90903e+09	1.18855e+09	1.62822e+09	1.19526e+09	1.61797e+09	1.50966e+09	0.946158	0.648915
MG(15:0)+H_30.68	MG	Neutral lipids	monoglyceride	(15:0)	(15:0)			317.269	C18 H37 O4	1.0554e+08	1.02864e+08	1.13128e+08	5.69753e+07	1.05677e+08	8.69838e+07	6.71828e+07	9.11931e+07	8.38029e+07	9.55828e+07	1.03836e+08	6.90569e+07	8.67663e+07	6.48675e+07	8.81331e+07	8.4578e+07	0.92746	0.509708
MG(16:0)+H_32.03	MG	Neutral lipids	monoglyceride	(16:0)	(16:0)			331.284	C19 H39 O4	7.24116e+10	7.14329e+10	7.29237e+10	4.6859e+10	7.00989e+10	6.07854e+10	4.51252e+10	6.28052e+10	6.25136e+10	6.61064e+10	7.11935e+10	4.84591e+10	6.24858e+10	5.08539e+10	6.37384e+10	6.07644e+10	0.967505	0.720531
MG(16:1)+H_29.89	MG	Neutral lipids	monoglyceride	(16:1)	(16:1)			329.269	C19 H37 O4	3.28819e+08	3.27223e+08	1.50886e+08	2.7443e+08	1.32239e+08	6.98274e+07	9.93195e+07	1.97535e+08	2.09686e+08	2.10526e+08	1.02615e+08	2.19024e+08	2.89985e+08	2.36082e+08	1.89162e+08	2.08154e+08	1.05376	0.825098
MG(17:0)+H_33.41	MG	Neutral lipids	monoglyceride	(17:0)	(17:0)			345.3	C20 H41 O4	2.8798e+08	2.67744e+08	2.84027e+08	1.45658e+08	2.73436e+08	2.17161e+08	1.51399e+08	2.32486e+08	2.28147e+08	1.07754e+08	2.67241e+08	1.75426e+08	2.17448e+08	1.63587e+08	2.38334e+08	1.99705e+08	0.858998	0.312468
MG(17:1)+H_31.9	MG	Neutral lipids	monoglyceride	(17:1)	(17:1)			343.284	C20 H39 O4	0	0	0	6.07689e+06	1.03758e+07	0	0	2.35038e+06	0	0	0	0	0	0	0	0	0	0.189348
MG(18:0)+H_34.54	MG	Neutral lipids	monoglyceride	(18:0)	(18:0)			359.316	C21 H43 O4	7.77614e+10	7.531e+10	8.24901e+10	5.17148e+10	7.68193e+10	6.58919e+10	4.746e+10	6.82068e+10	6.92161e+10	7.08467e+10	7.87082e+10	5.27464e+10	6.81234e+10	5.54102e+10	7.2208e+10	6.67513e+10	0.978661	0.8208
MG(18:1)+NH4_32.36	MG	Neutral lipids	monoglyceride	(18:1)	(18:1)			374.326	C21 H44 O4 N1	1.38389e+09	1.40435e+09	1.37867e+09	1.31069e+09	1.34281e+09	1.01492e+09	9.52622e+08	1.25542e+09	1.20502e+09	1.20773e+09	1.37776e+09	1.03418e+09	1.60279e+09	1.19363e+09	1.02108e+09	1.2346e+09	0.983414	0.845505
MG(18:2e)+H_29.04	MG	Neutral lipids	monoglyceride	(18:2e)	(18:2e)			341.305	C21 H41 O3	0	0	0	0	0	0	5.338e+08	7.62572e+07	0	0	0	2.22037e+08	0	0	0	3.17195e+07	0.415954	0.604362
MG(18:3)+H_32.0	MG	Neutral lipids	monoglyceride	(18:3)	(18:3)			353.269	C21 H37 O4	4.57048e+10	4.29749e+10	4.1669e+10	2.88395e+10	3.85522e+10	3.44813e+10	2.31146e+10	3.64766e+10	3.78096e+10	3.84676e+10	4.03196e+10	2.51614e+10	3.69112e+10	3.14376e+10	3.97979e+10	3.57007e+10	0.978729	0.838663
MG(18:3e)+H_32.5	MG	Neutral lipids	monoglyceride	(18:3e)	(18:3e)			339.289	C21 H39 O3	7.75618e+08	7.25562e+08	5.93627e+08	8.69265e+08	6.15505e+08	3.86878e+08	4.56167e+08	6.31803e+08	6.27526e+08	5.13691e+08	6.0115e+08	5.16147e+08	9.56883e+08	7.1925e+08	5.2824e+08	6.37555e+08	1.0091	0.949375
MG(20:0)+NH4_36.88	MG	Neutral lipids	monoglyceride	(20:0)	(20:0)			404.373	C23 H50 O4 N1	7.32266e+08	2.45752e+09	8.86971e+08	1.43729e+09	9.23244e+08	6.11807e+08	4.06897e+08	1.06514e+09	7.62598e+08	5.75938e+09	7.8557e+08	5.39333e+08	7.19353e+08	5.2838e+08	5.86128e+08	1.38296e+09	1.29838	0.693546
MG(20:2e)+H_36.81	MG	Neutral lipids	monoglyceride	(20:2e)	(20:2e)			369.336	C23 H45 O3	2.05975e+08	1.69453e+09	3.72545e+08	1.018e+09	4.14745e+08	1.88618e+08	1.3346e+08	5.7541e+08	2.44511e+08	4.34867e+09	3.2295e+08	2.3254e+08	2.94331e+08	2.17416e+08	1.97486e+08	8.36843e+08	1.45434	0.687166
MG(20:3e)+H_34.83	MG	Neutral lipids	monoglyceride	(20:3e)	(20:3e)			367.321	C23 H43 O3	0	6.4591e+07	2.93762e+06	1.33943e+07	0	7.3435e+06	2.88752e+06	1.3022e+07	7.78887e+06	1.49098e+08	3.53406e+06	0	7.71534e+06	0	0	2.40194e+07	1.84453	0.640323
MG(22:0)+NH4_39.08	MG	Neutral lipids	monoglyceride	(22:0)	(22:0)			432.405	C25 H54 O4 N1	6.89431e+07	7.76456e+08	1.8528e+08	5.92351e+08	1.6308e+08	6.55351e+07	1.06666e+08	2.79759e+08	1.81304e+08	3.40481e+09	1.81105e+08	1.13943e+08	9.58094e+07	6.98367e+07	5.90671e+07	5.86553e+08	2.09664	0.545996
MG(22:1)+NH4_37.02	MG	Neutral lipids	monoglyceride	(22:1)	(22:1)			430.389	C25 H52 O4 N1	0	4.75973e+08	4.21422e+07	1.72751e+08	3.65504e+07	1.58782e+07	7.14145e+07	1.16387e+08	2.67998e+07	1.65681e+09	3.04124e+07	2.30696e+06	3.5571e+07	2.90432e+07	3.38061e+06	2.54904e+08	2.19014	0.58558
MG(24:0)+NH4_40.98	MG	Neutral lipids	monoglyceride	(24:0)	(24:0)			460.436	C27 H58 O4 N1	2.80377e+07	2.35349e+07	2.54142e+07	1.24002e+07	2.61591e+07	1.36548e+07	1.28995e+07	2.03001e+07	4.31646e+07	1.73824e+07	2.53197e+07	1.57031e+07	1.16269e+07	8.03443e+06	1.00885e+07	1.876e+07	0.924133	0.777885
MG(34:1)+H_38.3	MG	Neutral lipids	monoglyceride	(34:1)	(34:1)			581.55	C37 H73 O4	2.39483e+07	5.63382e+08	1.11453e+08	5.50699e+07	1.47869e+07	4.6214e+06	59417855	1.18954e+08	1.89788e+07	1.48199e+09	1.24268e+08	3.17436e+07	1.8728e+07	2.0418e+07	2.42759e+06	2.42651e+08	2.03987	0.590851
MG(36:1)+H_47.15	MG	Neutral lipids	monoglyceride	(36:1)	(36:1)			609.582	C39 H77 O4	1.29065e+08	4.25529e+08	2.20051e+08	3.24075e+08	1.32845e+08	1.04086e+08	3.04385e+08	2.34291e+08	1.25883e+08	1.05234e+09	3.19171e+08	1.70338e+08	1.2847e+08	7.96858e+07	3.51249e+07	2.73002e+08	1.16523	0.792351
MGDG(16:0_18:1)+NH4_43.57	MGDG	Glycoglycerolipids	Monogalactosyldiacylglycerol	(16:0_18:1)	(16:0)	(18:1)		774.609	C43 H84 O10 N1	3.21767e+09	2.84409e+09	2.2789e+09	2.52064e+09	3.03429e+09	2.76693e+09	2.33912e+09	2.71452e+09	2.83959e+09	3.25704e+09	1.92161e+09	1.36515e+09	2.80797e+09	2.64063e+09	2.8174e+09	2.52134e+09	0.928835	0.505497
MGDG(16:1_18:1)+Na_42.43	MGDG	Glycoglycerolipids	Monogalactosyldiacylglycerol	(16:1_18:1)	(16:1)	(18:1)		777.549	C43 H78 O10 Na1	2.86752e+07	9.40732e+07	5.89968e+07	5.93608e+07	3.17666e+07	8.47857e+07	2.62973e+07	5.48508e+07	5.08987e+07	2.65538e+08	7.22801e+07	6.71574e+07	5.28958e+07	6.23678e+07	2.11449e+07	8.46118e+07	1.54258	0.388904
MGDG(16:1_18:1)-H_43.35	MGDG	Glycoglycerolipids	Monogalactosyldiacylglycerol	(16:1_18:1)	(16:1)	(18:1)		753.552	C43 H77 O10	7.27765e+06	8.10355e+07	3.14314e+07	4.99033e+07	2.31818e+07	5.59895e+07	2.48504e+06	3.59006e+07	1.87022e+07	3.89383e+08	6.03257e+07	9.43421e+07	5.2909e+07	3.64267e+07	1.55324e+07	9.53745e+07	2.65663	0.285737
MGDG(16:1_18:2)+NH4_41.4	MGDG	Glycoglycerolipids	Monogalactosyldiacylglycerol	(16:1_18:2)	(16:1)	(18:2)		770.578	C43 H80 O10 N1	1.25e+08	1.46112e+08	1.10757e+08	1.24016e+08	1.1604e+08	1.09728e+08	9.11461e+07	1.17543e+08	1.20295e+08	2.76895e+08	7.9067e+07	5.67903e+07	1.16621e+08	1.08725e+08	1.06469e+08	1.23552e+08	1.05112	0.834775
MGDG(18:1_18:1)+NH4_43.81	MGDG	Glycoglycerolipids	Monogalactosyldiacylglycerol	(18:1_18:1)	(18:1)	(18:1)		800.625	C45 H86 O10 N1	2.54518e+08	2.82411e+08	3.21361e+08	4.22932e+08	2.93933e+08	5.50711e+08	2.4701e+08	3.38982e+08	3.43738e+08	6.51052e+08	4.47392e+08	1.74738e+09	4.0369e+08	3.4113e+08	1.69883e+08	5.86323e+08	1.72966	0.27023
MGDG(18:1_18:1)-H_44.4	MGDG	Glycoglycerolipids	Monogalactosyldiacylglycerol	(18:1_18:1)	(18:1)	(18:1)		781.584	C45 H81 O10	1.54676e+07	1.83288e+07	3.06893e+07	5.43166e+07	4.40607e+07	1.49896e+08	1.42505e+07	4.67156e+07	6.2306e+07	1.60127e+08	1.84877e+08	5.71288e+08	5.48251e+07	3.25315e+07	8.37813e+06	1.53476e+08	3.28533	0.205037
MGDG(18:1_18:2)+NH4_42.74	MGDG	Glycoglycerolipids	Monogalactosyldiacylglycerol	(18:1_18:2)	(18:1)	(18:2)		798.609	C45 H84 O10 N1	0	5.82561e+07	2.7517e+07	4.99518e+07	0	4.21816e+07	0	2.54152e+07	1.34677e+07	2.62331e+08	5.59071e+07	3.45166e+07	3.41534e+07	2.88978e+07	0	6.13248e+07	2.41292	0.345525
MGDG(18:1_18:2)-H_43.54	MGDG	Glycoglycerolipids	Monogalactosyldiacylglycerol	(18:1_18:2)	(18:1)	(18:2)		779.568	C45 H79 O10	1.3451e+07	6.13476e+07	3.87593e+07	4.91646e+07	2.50651e+06	8.62413e+07	1.53737e+07	3.81206e+07	4.36634e+07	3.4709e+08	1.09623e+08	4.06427e+07	3.79932e+07	5.19942e+07	2.32175e+06	9.04754e+07	2.3734	0.292198
MGDG(18:1_18:3)+NH4_42.18	MGDG	Glycoglycerolipids	Monogalactosyldiacylglycerol	(18:1_18:3)	(18:1)	(18:3)		796.593	C45 H82 O10 N1	0	7.3801e+06	0	3.45625e+06	0	0	0	1.54805e+06	0	6.83154e+07	9.54785e+06	0	2.5545e+06	0	0	1.14882e+07	7.42111	0.340558
MGDG(18:1_19:1)+NH4_44.28	MGDG	Glycoglycerolipids	Monogalactosyldiacylglycerol	(18:1_19:1)	(18:1)	(19:1)		814.64	C46 H88 O10 N1	1.05591e+08	1.94941e+08	1.93723e+08	2.14787e+08	1.59525e+08	2.06699e+08	1.30132e+08	1.722e+08	1.8147e+08	3.39418e+08	1.51865e+08	1.21317e+08	1.53443e+08	1.39059e+08	1.16136e+08	1.71815e+08	0.997768	0.99098
MGDG(18:2_18:3)-H_41.23	MGDG	Glycoglycerolipids	Monogalactosyldiacylglycerol	(18:2_18:3)	(18:2)	(18:3)		775.537	C45 H75 O10	9.53066e+07	1.05132e+08	4.80364e+07	1.05862e+08	8.48202e+07	9.77522e+07	7.43341e+07	8.73205e+07	1.20803e+08	8.6327e+07	5.25389e+07	3.65601e+07	8.5579e+07	7.79095e+07	6.30267e+07	7.46778e+07	0.855215	0.348939
MGDG(30:0e)-H_37.32	MGDG	Glycoglycerolipids	Monogalactosyldiacylglycerol	(30:0e)	(30:0e)			687.542	C39 H75 O9	6.84736e+07	1.14508e+08	9.54395e+07	9.7258e+07	7.61909e+07	8.97343e+07	7.12845e+07	8.75556e+07	1.03894e+08	9.86902e+07	1.00461e+08	6.97147e+07	6.88921e+07	8.36741e+07	6.00426e+07	8.36241e+07	0.955097	0.675819
MGDG(37:5)-H_20.06	MGDG	Glycoglycerolipids	Monogalactosyldiacylglycerol	(37:5)	(37:5)			789.552	C46 H77 O10	6.61942e+07	2.61248e+08	1.64346e+08	2.66859e+08	9.51836e+07	1.87438e+08	1.34248e+08	1.67931e+08	2.58166e+08	2.24771e+08	5.09756e+07	5.32154e+07	9.14193e+07	9.29898e+07	4.96256e+07	1.17309e+08	0.698555	0.272945
MGDG(38:4)-H_43.73	MGDG	Glycoglycerolipids	Monogalactosyldiacylglycerol	(38:4)	(38:4)			805.584	C47 H81 O10	1.35421e+08	6.35721e+07	1.4618e+08	1.30423e+08	1.37901e+08	1.38057e+08	1.16667e+08	1.24032e+08	2.16718e+08	1.87138e+08	1.57755e+08	1.03655e+08	1.60305e+08	1.24526e+08	1.26401e+08	1.53785e+08	1.23989	0.13187
MGDG(43:3)-H_31.6	MGDG	Glycoglycerolipids	Monogalactosyldiacylglycerol	(43:3)	(43:3)			877.677	C52 H93 O10	4.2731e+07	2.96367e+07	8.29931e+07	2.82209e+07	4.2693e+07	3.06445e+07	1.76147e+07	3.92191e+07	4.94467e+07	5.24757e+07	4.50203e+07	1.83732e+07	2.06508e+07	1.93566e+07	2.60421e+07	3.30522e+07	0.842757	0.544822
MLCL(16:1_16:1_16:1)-H_28.42	MLCL	Phospholipids	Cardiolipin	(16:1_16:1_16:1)	(16:1)	(16:1)	(16:1)	1107.69	C57 H105 O16 P2	1.14013e+07	1.26568e+07	1.43166e+07	1.66179e+07	2.11982e+07	1.21325e+07	1.14845e+07	1.42583e+07	1.59123e+07	1.23437e+07	9.16484e+06	2.29962e+06	1.22626e+07	1.08191e+07	1.23681e+07	1.07386e+07	0.753151	0.119835
MLCL(48:1)-2H_19.76	MLCL	Phospholipids	Cardiolipin	(48:1)	(48:1)			555.356	C57 H108 O16 P2	1.93485e+07	2.18294e+07	1.88298e+07	27765681	2.18952e+07	4.46714e+07	1.26474e+07	2.38553e+07	1.78621e+07	1.25459e+07	1.01139e+07	1.69329e+06	2.75936e+07	2.89625e+07	2.41504e+07	1.75602e+07	0.736114	0.268132
MLCL(48:2)-H_29.04	MLCL	Phospholipids	Cardiolipin	(48:2)	(48:2)			1109.7	C57 H107 O16 P2	2.53566e+07	2.55498e+07	1.97179e+07	2.41949e+07	2.71813e+07	3.37922e+07	1.57016e+07	2.44992e+07	2.23857e+07	1.5291e+07	1.4798e+07	1.13382e+07	2.63139e+07	2.48325e+07	2.23965e+07	1.96222e+07	0.800935	0.137148
MLCL(48:3)-2H_28.45	MLCL	Phospholipids	Cardiolipin	(16:1_16:1_16:1)	(16:1)	(16:1)	(16:1)	553.341	C57 H104 O16 P2	4.49896e+07	5.33848e+07	3.98655e+07	5.43288e+07	5.86511e+07	6.24954e+07	3.5571e+07	4.9898e+07	4.57542e+07	3.82324e+07	2.62454e+07	3.08439e+07	3.63623e+07	3.32496e+07	3.56779e+07	3.51951e+07	0.70534	0.00774861
MLCL(50:1)-2H_30.49	MLCL	Phospholipids	Cardiolipin	(50:1)	(50:1)			569.372	C59 H112 O16 P2	9.32623e+06	1.51637e+07	1.20937e+07	3.14715e+07	1.61854e+07	2.49124e+07	1.02435e+07	1.70567e+07	1.0979e+07	6.23409e+06	1.06719e+07	8.84503e+06	1.68578e+07	1.76315e+07	1.3363e+07	1.20832e+07	0.708415	0.186874
MLCL(50:2)-2H_29.91	MLCL	Phospholipids	Cardiolipin	(50:2)	(50:2)			568.364	C59 H110 O16 P2	7.22533e+07	7.72244e+07	6.71822e+07	1.11466e+08	9.09254e+07	1.24116e+08	6.29519e+07	8.65885e+07	8.88672e+07	5.25815e+07	5.45387e+07	4.88588e+07	9.21495e+07	8.97785e+07	7.20006e+07	7.12536e+07	0.822898	0.205735
MLCL(50:3)-2H_29.14	MLCL	Phospholipids	Cardiolipin	(50:3)	(50:3)			567.356	C59 H108 O16 P2	5.79087e+07	5.77449e+07	5.30496e+07	7.24286e+07	7.00829e+07	7.96547e+07	4.59003e+07	6.23957e+07	5.80206e+07	4.61274e+07	3.7452e+07	3.95312e+07	5.15184e+07	4.76418e+07	4.74676e+07	4.68227e+07	0.750416	0.0144134
MLCL(50:4)-2H_28.77	MLCL	Phospholipids	Cardiolipin	(50:4)	(50:4)			566.348	C59 H106 O16 P2	2.4269e+07	2.56979e+07	2.15294e+07	3.44536e+07	3.0414e+07	3.11909e+07	1.20545e+07	2.56585e+07	2.23303e+07	2.35332e+07	1.65798e+07	2.14194e+07	1.96701e+07	1.77822e+07	1.90748e+07	2.00557e+07	0.781639	0.0999401
MLCL(52:2)-2H_30.81	MLCL	Phospholipids	Cardiolipin	(52:2)	(52:2)			582.38	C61 H114 O16 P2	1.60903e+07	1.21114e+07	1.30526e+07	2.12821e+07	1.84164e+07	2.59226e+07	1.23829e+07	1.70369e+07	2.06154e+07	1.03916e+07	1.19547e+07	9.2974e+06	2.09449e+07	2.06493e+07	1.6137e+07	1.57129e+07	0.922284	0.640663
MLCL(52:4)-2H_19.8	MLCL	Phospholipids	Cardiolipin	(52:4)	(52:4)			580.364	C61 H110 O16 P2	2.02085e+07	1.91642e+07	2.00697e+07	2.80475e+07	2.22514e+07	2.35457e+07	1.23796e+07	2.08095e+07	2.11498e+07	1.89649e+07	1.64449e+07	1.46416e+07	17979910	1.58409e+07	1.3988e+07	1.70014e+07	0.817002	0.0945001
MLCL(56:6)-2H_25.41	MLCL	Phospholipids	Cardiolipin	(56:6)	(56:6)			606.38	C65 H114 O16 P2	0	0	0	0	0	0	0	0	0	0	0	0	7.98459e+06	0	0	1.14066e+06	#DIV/0!	0.355918
MLCL(56:8)-2H_23.64	MLCL	Phospholipids	Cardiolipin	(56:8)	(56:8)			604.364	C65 H110 O16 P2	4.00297e+06	1.56884e+07	2.2857e+07	1.29724e+07	1.37096e+07	1.94259e+07	5.88206e+06	1.35055e+07	3.49858e+07	2.0672e+07	2.36343e+07	960063	4.71802e+07	3.15075e+07	1.67598e+07	2.50999e+07	1.8585	0.0931481
MLCL(57:2)-2H_27.1	MLCL	Phospholipids	Cardiolipin	(57:2)	(57:2)			617.419	C66 H124 O16 P2	2.15885e+07	2.80203e+07	2.25641e+07	2.93567e+07	1.85915e+07	2.52349e+07	1.42523e+07	2.28012e+07	2.74494e+07	2.43532e+07	1.27481e+07	7113724	1.7907e+07	1.28362e+07	1.27814e+07	1.64556e+07	0.721699	0.0876604
MLCL(58:6)-2H_17.45	MLCL	Phospholipids	Cardiolipin	(58:6)	(58:6)			620.395	C67 H118 O16 P2	2.18735e+06	8.17662e+06	1.59358e+07	4.86038e+06	7.8303e+06	16369507	2.00287e+06	8.19469e+06	2.7602e+07	1.49273e+07	2.2067e+07	613774	1.11581e+07	8.7809e+06	4.9046e+06	1.28648e+07	1.5699	0.295227
MLCL(61:2)-2H_24.02	MLCL	Phospholipids	Cardiolipin	(61:2)	(61:2)			645.45	C70 H132 O16 P2	2.46013e+07	1.02487e+08	1.14054e+08	1.02687e+08	2.65785e+07	3.56408e+07	7.48574e+07	6.87008e+07	1.11548e+08	5.00345e+07	3.27984e+07	2.61485e+07	3.71497e+07	3.47038e+07	1.78857e+07	4.43241e+07	0.645175	0.223443
MLCL(61:2)-2H_42.22	MLCL	Phospholipids	Cardiolipin	(61:2)	(61:2)			645.45	C70 H132 O16 P2	3.22809e+08	3.03432e+08	3.14887e+08	3.13771e+08	3.2789e+08	2.90742e+08	2.51907e+08	3.03634e+08	3.65808e+08	3.42767e+08	3.12119e+08	2.72295e+08	3.09632e+08	2.73493e+08	3.55531e+08	3.18807e+08	1.04997	0.398635
MLCL(61:4)-2H_23.18	MLCL	Phospholipids	Cardiolipin	(61:4)	(61:4)			643.434	C70 H128 O16 P2	1.74381e+07	6.13447e+07	6.02959e+07	6.43355e+07	2.1986e+07	25589395	4.50747e+07	4.22949e+07	7.94583e+07	2.98604e+07	1.75698e+07	1.51249e+07	2.79453e+07	2.55955e+07	1.09874e+07	2.95059e+07	0.697624	0.293969
MLCL(61:4)-2H_41.18	MLCL	Phospholipids	Cardiolipin	(61:4)	(61:4)			643.434	C70 H128 O16 P2	3.5118e+08	4.25526e+08	3.63552e+08	3.71547e+08	3.12202e+08	3.60593e+08	2.84842e+08	3.52778e+08	3.76365e+08	3.2045e+08	1.96811e+08	1.58618e+08	3.19735e+08	2.73752e+08	2.99489e+08	2.77888e+08	0.787715	0.0490521
MLCL(62:6)-2H_21.31	MLCL	Phospholipids	Cardiolipin	(62:6)	(62:6)			648.427	C71 H126 O16 P2	6.01949e+06	4.08327e+07	5.98299e+07	2.628e+07	2.28272e+07	5.76802e+07	2.50226e+07	3.40703e+07	1.38674e+08	5.30522e+07	8.10513e+07	8.57332e+06	1.52433e+08	1.28492e+08	2.85674e+07	8.44062e+07	2.47741	0.0602646
MLCL(62:8)-2H_20.02	MLCL	Phospholipids	Cardiolipin	(62:8)	(62:8)			646.411	C71 H122 O16 P2	7.03869e+06	4.99541e+07	5.767e+07	1.9746e+07	3.01408e+07	5.71162e+07	2.13873e+07	3.47219e+07	1.20912e+08	5.23622e+07	5.91591e+07	5.23875e+06	1.35528e+08	1.00804e+08	4.04654e+07	7.34956e+07	2.1167	0.0791507
MLCL(65:10)-2H_41.19	MLCL	Phospholipids	Cardiolipin	(65:10)	(65:10)			665.419	C74 H124 O16 P2	4.85287e+07	5.84997e+07	4.82664e+07	4.47888e+07	4.22792e+07	4.9001e+07	4.0965e+07	4.74756e+07	4.97969e+07	4.24233e+07	2.19641e+07	2.617e+07	4.61934e+07	4.29218e+07	3.32867e+07	3.75366e+07	0.790651	0.0558064
MLCL(65:2)-2H_43.73	MLCL	Phospholipids	Cardiolipin	(65:2)	(65:2)			673.481	C74 H140 O16 P2	3.56811e+08	3.02789e+08	3.71096e+08	3.84405e+08	4.14828e+08	4.18947e+08	3.4397e+08	3.70407e+08	4.52441e+08	4.27792e+08	3.92909e+08	2.74964e+08	3.97201e+08	3.31174e+08	3.4496e+08	3.74492e+08	1.01103	0.885879
MLCL(65:3)-2H_24.37	MLCL	Phospholipids	Cardiolipin	(65:3)	(65:3)			672.474	C74 H138 O16 P2	9.78928e+06	7.56139e+07	8.65874e+07	5.96547e+07	2.48585e+07	5.60525e+07	6.99468e+07	5.46433e+07	5.58889e+07	1.89425e+07	1.64407e+07	1.10524e+07	2.93208e+07	2.91005e+07	1.41147e+07	2.49801e+07	0.457148	0.0343426
MLCL(65:4)-2H_42.82	MLCL	Phospholipids	Cardiolipin	(65:4)	(65:4)			671.466	C74 H136 O16 P2	3.68943e+08	3.12873e+08	3.42174e+08	4.15675e+08	4.05994e+08	2.83942e+08	3.10804e+08	3.48629e+08	4.25389e+08	3.8626e+08	3.2755e+08	2.61249e+08	3.66981e+08	3.08315e+08	3.88925e+08	3.52096e+08	1.00994	0.905101
MLCL(65:8)-2H_28.16	MLCL	Phospholipids	Cardiolipin	(65:8)	(65:8)			667.434	C74 H128 O16 P2	3.5188e+07	3.73745e+07	3.73788e+07	3.76935e+07	3.00198e+07	3.51237e+07	3.15624e+07	3.49058e+07	3.23507e+07	2.88712e+07	3.28761e+07	2.77837e+07	3.76178e+07	3.6101e+07	3.22771e+07	3.25539e+07	0.932622	0.206504
MLCL(69:6)-2H_24.87	MLCL	Phospholipids	Cardiolipin	(69:6)	(69:6)			697.481	C78 H140 O16 P2	8.65817e+06	5.07247e+07	6.03611e+07	38826760	2.11206e+07	4.76309e+07	4.99391e+07	3.96088e+07	24381950	1.56375e+07	1.25774e+07	4.72055e+06	2.14283e+07	2.22514e+07	1.04168e+07	1.59163e+07	0.401837	0.0135011
OAHFA(16:0_16:0)-H_30.04	OAHFA	Fatty acyl and other lipids	OAcyl-(gamma-hydroxy)FA	(16:0_16:0)	(16:0)	(16:0)		509.458	C32 H61 O4	7.84934e+06	2.25688e+06	6.86438e+06	8.68641e+06	9.83158e+06	2.42232e+06	3.25364e+07	1.00639e+07	8.52198e+06	5.67042e+06	2.22218e+06	2.82003e+07	9.17268e+06	5.85893e+06	2.18285e+06	8.83277e+06	0.877668	0.81595
OAHFA(16:0_16:0)-H_49.22	OAHFA	Fatty acyl and other lipids	OAcyl-(gamma-hydroxy)FA	(16:0_16:0)	(16:0)	(16:0)		509.458	C32 H61 O4	2.70854e+08	2.70636e+08	2.27844e+08	2.72171e+08	2.59672e+08	2.9608e+08	2.32363e+08	2.61374e+08	2.98546e+08	3.273e+08	2.5082e+08	1.69492e+08	2.88514e+08	2.06243e+08	2.83149e+08	2.60581e+08	0.996963	0.973164
OAHFA(16:0_18:0)-H_49.98	OAHFA	Fatty acyl and other lipids	OAcyl-(gamma-hydroxy)FA	(16:0_18:0)	(16:0)	(18:0)		537.489	C34 H65 O4	2.01904e+08	1.80479e+08	1.47718e+08	2.15309e+08	1.79377e+08	2.44263e+08	1.92653e+08	1.94529e+08	2.25558e+08	1.70049e+08	1.60628e+08	1.06443e+08	2.31729e+08	1.62687e+08	2.33363e+08	1.84351e+08	0.947679	0.644357
OAHFA(16:1_14:0)-H_47.89	OAHFA	Fatty acyl and other lipids	OAcyl-(gamma-hydroxy)FA	(16:1_14:0)	(16:1)	(14:0)		479.411	C30 H55 O4	2.51337e+07	1.42669e+07	3.13409e+07	1.67951e+07	3.30638e+07	1.74043e+07	7.76589e+06	2.08244e+07	2.4738e+07	3.04067e+07	3.00522e+07	4.14737e+06	1.15951e+07	1.17501e+07	1.0897e+07	1.76552e+07	0.847815	0.562263
OAHFA(16:1_16:0)-H_48.36	OAHFA	Fatty acyl and other lipids	OAcyl-(gamma-hydroxy)FA	(16:1_16:0)	(16:1)	(16:0)		507.442	C32 H59 O4	3.38326e+08	3.0112e+08	3.27443e+08	2.9547e+08	2.94326e+08	2.92986e+08	2.40531e+08	2.986e+08	3.35666e+08	4.18594e+08	3.11436e+08	1.94539e+08	2.73453e+08	2.13896e+08	3.10365e+08	2.93993e+08	0.98457	0.885604
OAHFA(16:1_16:1)-H_48.42	OAHFA	Fatty acyl and other lipids	OAcyl-(gamma-hydroxy)FA	(16:1_16:1)	(16:1)	(16:1)		505.426	C32 H57 O4	5.16482e+07	3.4687e+07	5.71674e+07	3.20023e+07	3.18746e+07	2.59545e+07	2.50152e+07	3.6907e+07	3.71012e+07	5.18697e+07	4.49626e+07	2.13957e+07	2.17991e+07	2.05932e+07	3.12855e+07	3.27153e+07	0.886425	0.542271
OAHFA(16:1_18:1)-H_48.37	OAHFA	Fatty acyl and other lipids	OAcyl-(gamma-hydroxy)FA	(16:1_18:1)	(16:1)	(18:1)		533.458	C34 H61 O4	3.70657e+07	3.09318e+07	4.60508e+07	3.09417e+07	2.72367e+07	3.0311e+07	3.26253e+07	3.35947e+07	2.92504e+07	5.04621e+07	3.40337e+07	2.97995e+07	3.34436e+07	2.22697e+07	4.84764e+07	3.53907e+07	1.05346	0.702929
OAHFA(18:1_16:0)-H_49.76	OAHFA	Fatty acyl and other lipids	OAcyl-(gamma-hydroxy)FA	(18:1_16:0)	(18:1)	(16:0)		535.473	C34 H63 O4	3.08973e+08	2.83607e+08	2.44536e+08	3.04806e+08	271444393	3.38441e+08	2.79336e+08	2.90163e+08	2.96982e+08	3.17998e+08	2.45432e+08	1.94014e+08	3.41383e+08	2.35928e+08	3.2929e+08	2.80147e+08	0.96548	0.684436
OAHFA(18:1_18:0)-H_50.68	OAHFA	Fatty acyl and other lipids	OAcyl-(gamma-hydroxy)FA	(18:1_18:0)	(18:1)	(18:0)		563.504	C36 H67 O4	1.28827e+08	1.02634e+08	9.57045e+07	1.38514e+08	1.16511e+08	1.51929e+08	1.42161e+08	1.25183e+08	1.40112e+08	9.93042e+07	9.91548e+07	6.99707e+07	1.3982e+08	9.83587e+07	1.38677e+08	1.122e+08	0.896284	0.342347
OAHFA(34:2)-H_20.46	OAHFA	Fatty acyl and other lipids	OAcyl-(gamma-hydroxy)FA	(34:2)	(34:2)			533.458	C34 H61 O4	0	0	0	0	0	0	1.23834e+08	1.76906e+07	1.49026e+07	5.80318e+06	6.86752e+06	6.98663e+07	6.72932e+06	0	0	1.48813e+07	0.841195	0.891421
OAHFA(34:3)-H_52.11	OAHFA	Fatty acyl and other lipids	OAcyl-(gamma-hydroxy)FA	(34:3)	(34:3)			531.442	C34 H59 O4	7.18034e+07	8.13047e+07	7.18586e+07	6.72059e+07	6.07289e+07	5.63766e+07	8.7888e+07	7.10237e+07	9.74795e+07	9.27307e+07	9.89164e+07	8.21478e+07	9.12158e+07	5.15814e+07	7.0146e+07	8.34597e+07	1.1751	0.137686
OAHFA(36:1)-H_21.25	OAHFA	Fatty acyl and other lipids	OAcyl-(gamma-hydroxy)FA	(36:1)	(36:1)			563.504	C36 H67 O4	9.00157e+06	9143706	7.07411e+06	1.25168e+07	2.06518e+07	5.9829e+06	2.74881e+07	1.31227e+07	1.70189e+07	1.46195e+07	9.07595e+06	5.55524e+07	1.88912e+07	7.89427e+06	5.47965e+06	1.83617e+07	1.39923	0.483214
OAHFA(36:3)-H_54.66	OAHFA	Fatty acyl and other lipids	OAcyl-(gamma-hydroxy)FA	(36:3)	(36:3)			559.473	C36 H63 O4	6.55106e+07	6.31211e+07	6.00842e+07	6.2598e+07	6.29256e+07	6.64547e+07	6.84067e+07	6.41573e+07	7.60972e+07	7.65189e+07	7.60554e+07	6.89809e+07	7.23696e+07	7.25795e+07	6.27872e+07	7.21984e+07	1.12533	0.00427449
OAHFA(38:2)-H_22.78	OAHFA	Fatty acyl and other lipids	OAcyl-(gamma-hydroxy)FA	(38:2)	(38:2)			589.52	C38 H69 O4	0	0	0	0	0	0	4.18943e+07	5.9849e+06	0	0	192337	3.55662e+07	626011	0	0	5.19779e+06	0.868483	0.921718
OAHFA(38:4)-H_55.23	OAHFA	Fatty acyl and other lipids	OAcyl-(gamma-hydroxy)FA	(38:4)	(38:4)			585.489	C38 H65 O4	2.00634e+07	1.81464e+07	1.73448e+07	1.49412e+07	1.62115e+07	1.55745e+07	1.96205e+07	1.74146e+07	2.08858e+07	2.26066e+07	1.90781e+07	2.5389e+07	1.13256e+07	2.07717e+07	2.00594e+07	2.00166e+07	1.14941	0.185543
PA(16:0_16:1)-H_24.0	PA	Phospholipids	phosphatidic acid	(16:0_16:1)	(16:0)	(16:1)		645.45	C35 H66 O8 N0 P1	2.87191e+07	1.07619e+08	1.24413e+08	1.15796e+08	2.97698e+07	6.64112e+07	8.09716e+07	7.91e+07	1.20656e+08	4.91753e+07	3.01791e+07	2.25044e+07	4.45726e+07	4.50185e+07	2.07858e+07	4.7556e+07	0.601214	0.13646
PA(16:0_18:1)-H_25.31	PA	Phospholipids	phosphatidic acid	(16:0_18:1)	(16:0)	(18:1)		673.481	C37 H70 O8 N0 P1	3.93952e+07	1.68201e+08	1.94701e+08	1.62628e+08	5.8039e+07	1.19139e+08	1.51021e+08	1.27589e+08	1.41082e+08	1.73217e+08	145352816	1.38835e+08	1.70662e+08	2.66461e+08	2.38076e+08	1.81955e+08	1.4261	0.0884763
PA(16:1_18:1)-H_24.57	PA	Phospholipids	phosphatidic acid	(16:1_18:1)	(16:1)	(18:1)		671.466	C37 H68 O8 N0 P1	4.35365e+07	2.24865e+08	2.67222e+08	1.77266e+08	8.23679e+07	1.84542e+08	1.83881e+08	1.6624e+08	1.6304e+08	6.01529e+07	4.941e+07	3.59526e+07	9.35723e+07	9.66198e+07	4.723e+07	7.79968e+07	0.469182	0.0273222
PA(16:1_18:2)-H_41.21	PA	Phospholipids	phosphatidic acid	(16:1_18:2)	(16:1)	(18:2)		669.45	C37 H66 O8 N0 P1	1.79673e+08	2.10926e+08	1.83721e+08	1.98809e+08	1.62516e+08	1.84667e+08	1.5099e+08	1.81615e+08	2.02779e+08	1.77038e+08	9.86437e+07	4.89522e+07	1.66428e+08	1.3821e+08	1.53212e+08	1.40752e+08	0.775003	0.0894993
PA(16:1_18:3)-H_28.16	PA	Phospholipids	phosphatidic acid	(16:1_18:3)	(16:1)	(18:3)		667.434	C37 H64 O8 N0 P1	3.52885e+07	3.73745e+07	3.73788e+07	3.76935e+07	3.00508e+07	3.51237e+07	3.15624e+07	3.49246e+07	3.24494e+07	2.88712e+07	3.28761e+07	2.78823e+07	3.76178e+07	3.61877e+07	3.22771e+07	3.25945e+07	0.933282	0.209488
PA(18:0_18:1)-H_26.7	PA	Phospholipids	phosphatidic acid	(18:0_18:1)	(18:0)	(18:1)		701.513	C39 H74 O8 N0 P1	0	4.21845e+07	3.50335e+07	1.20502e+07	1.21094e+07	5.05771e+07	5.72714e+07	2.98894e+07	6.10259e+06	4.35723e+06	18858	0	8.38258e+06	1.24949e+07	2.58626e+06	4.84892e+06	0.162228	0.0229594
PA(18:1_18:1)-H_25.88	PA	Phospholipids	phosphatidic acid	(18:1_18:1)	(18:1)	(18:1)		699.497	C39 H72 O8 N0 P1	8.33684e+07	4.35544e+08	5.10306e+08	3.1557e+08	1.94895e+08	4.98443e+08	2.88693e+08	3.32403e+08	1.83362e+08	3.80541e+08	3.79635e+08	4.64288e+08	1.7956e+08	3.07499e+08	5.2501e+08	3.45699e+08	1.04	0.867956
PA(18:1_18:2)-H_24.91	PA	Phospholipids	phosphatidic acid	(18:1_18:2)	(18:1)	(18:2)		697.481	C39 H70 O8 N0 P1	6.92781e+06	4.58478e+07	5.71285e+07	3.28065e+07	1.56359e+07	4.43338e+07	4.61447e+07	3.55464e+07	23877031	1.54163e+07	1.24852e+07	4.61504e+06	2.09551e+07	1.81381e+07	1.02453e+07	1.51046e+07	0.424926	0.0247208
PA(18:1_18:2)-H_42.8	PA	Phospholipids	phosphatidic acid	(18:1_18:2)	(18:1)	(18:2)		697.481	C39 H70 O8 N0 P1	9.74748e+07	1.08848e+08	1.03151e+08	1.26121e+08	1.1706e+08	1.21178e+08	1.00129e+08	1.10566e+08	1.28574e+08	1.23296e+08	8.68208e+07	6.66195e+07	1.07108e+08	8.73073e+07	1.03198e+08	1.00418e+08	0.908215	0.302005
PA(18:4_16:1)-H_27.45	PA	Phospholipids	phosphatidic acid	(18:4_16:1)	(18:4)	(16:1)		665.419	C37 H62 O8 N0 P1	4.87773e+07	5.87698e+07	4.86338e+07	4.97475e+07	4.24876e+07	4.9732e+07	4.19227e+07	4.85815e+07	5.0289e+07	4.27093e+07	3.03521e+07	2.6417e+07	4.86198e+07	4.33188e+07	4.50987e+07	4.09721e+07	0.843368	0.0886577
PC(12:1e_16:1)+H_41.7	PC	Phospholipids	phosphatidylcholine	(12:1e_16:1)	(12:1e)	(16:1)		660.496	C36 H71 O7 N1 P1	2.01071e+08	8.21129e+07	1.06056e+08	4.26568e+07	8.56208e+07	1.37752e+08	1.08379e+08	1.09093e+08	6.59663e+07	5.11779e+07	6.11876e+07	2.86351e+07	9.12001e+07	8.97028e+07	1.36317e+08	7.48838e+07	0.686424	0.165744
PC(14:0e_16:1)+H_40.67	PC	Phospholipids	phosphatidylcholine	(14:0e_16:1)	(14:0e)	(16:1)		690.543	C38 H77 O7 N1 P1	2.5281e+08	1.60685e+08	1.60492e+08	1.0235e+08	1.04894e+08	2.38354e+08	1.03925e+08	1.60502e+08	1.39722e+08	1.89949e+08	7.01349e+07	2.1595e+07	1.20306e+08	1.10129e+08	6.48611e+07	1.02385e+08	0.637909	0.0937318
PC(15:0_12:1)+H_39.82	PC	Phospholipids	phosphatidylcholine	(15:0_12:1)	(15:0)	(12:1)		662.476	C35 H69 O8 N1 P1	1.25831e+09	1.3198e+09	1.21412e+09	1.29098e+09	1.07487e+09	1.21978e+09	8.0376e+08	1.1688e+09	1.22354e+09	1.46305e+09	8.50133e+08	1.70912e+09	9.80082e+08	8.1158e+08	6.70742e+08	1.10118e+09	0.942141	0.680119
PC(15:0_16:1)+Na_42.6	PC	Phospholipids	phosphatidylcholine	(15:0_16:1)	(15:0)	(16:1)		740.52	C39 H76 O8 N1 P1 Na1	1.07121e+09	1.83935e+09	1.03088e+09	2.13902e+09	1.10852e+09	1.09377e+09	1.12513e+09	1.34398e+09	2.00779e+09	2.27048e+09	1.52841e+09	1.74165e+09	1.84592e+09	1.55528e+09	7.90638e+08	1.67717e+09	1.24791	0.19986
PC(15:0_16:1)-CH3_40.71	PC	Phospholipids	phosphatidylcholine	(15:0_16:1)	(15:0)	(16:1)		702.508	C38 H73 O8 N1 P1	9.3777e+06	1.24855e+07	9.57874e+06	1.14284e+07	8.20813e+06	1.0386e+07	7.23519e+06	9.81423e+06	1.04932e+07	2.94206e+07	6.01605e+06	5.34828e+06	6.73266e+06	5.08237e+06	6.11838e+06	9.88736e+06	1.00745	0.983464
PC(16:0_14:0)+HCOO_41.65	PC	Phospholipids	phosphatidylcholine	(16:0_14:0)	(16:0)	(14:0)		750.529	C39 H77 O10 N1 P1	1.6033e+07	1.07407e+07	1.03817e+07	5.83645e+06	6.45329e+06	1.55885e+07	5.29446e+06	1.00469e+07	9.4771e+06	1.32462e+07	4.70148e+06	452586	8.2478e+06	6.57458e+06	4.73851e+06	6.7769e+06	0.674527	0.178956
PC(16:0_16:0)+HCOO_43.34	PC	Phospholipids	phosphatidylcholine	(16:0_16:0)	(16:0)	(16:0)		778.56	C41 H81 O10 N1 P1	2.10959e+07	1.34283e+07	2.14494e+07	2.69713e+07	2.16431e+07	2.6405e+07	1.63249e+07	2.10454e+07	3.11341e+07	4.52176e+07	2.05923e+07	1.02298e+07	1.69677e+07	2.07182e+07	1.93067e+07	2.34523e+07	1.11437	0.622043
PC(16:0_16:0)+Na_42.33	PC	Phospholipids	phosphatidylcholine	(16:0_16:0)	(16:0)	(16:0)		756.551	C40 H80 O8 N1 P1 Na1	1.1136e+08	1.37676e+08	1.88345e+08	1.86794e+08	1.49115e+08	1.75839e+08	1.64606e+08	1.59105e+08	1.34218e+08	1.60458e+08	2.02661e+08	1.25509e+08	1.88265e+08	2.15075e+08	1.73389e+08	1.71368e+08	1.07707	0.474286
PC(16:0_16:1)+HCOO_42.16	PC	Phospholipids	phosphatidylcholine	(16:0_16:1)	(16:0)	(16:1)		776.545	C41 H79 O10 N1 P1	2.56525e+08	1.77227e+08	2.39628e+08	1.94496e+08	2.4422e+08	1.97328e+08	1.7916e+08	2.12655e+08	3.57247e+08	2.87958e+08	2.76004e+08	2.20632e+08	2.73194e+08	1.80526e+08	2.83524e+08	2.68441e+08	1.26233	0.0464746
PC(16:0_16:1)+Na_41.47	PC	Phospholipids	phosphatidylcholine	(16:0_16:1)	(16:0)	(16:1)		754.536	C40 H78 O8 N1 P1 Na1	1.08219e+09	1.30158e+09	1.46409e+09	1.25592e+09	1.49354e+09	1.3963e+09	1.47696e+09	1.35294e+09	1.24388e+09	1.42047e+09	1.67165e+09	1.20056e+09	1.47585e+09	1.61006e+09	1.65807e+09	1.46865e+09	1.08553	0.234487
PC(16:0_18:1)+HCOO_43.76	PC	Phospholipids	phosphatidylcholine	(16:0_18:1)	(16:0)	(18:1)		804.576	C43 H83 O10 N1 P1	2.91891e+08	2.7783e+08	3.38053e+08	3.56869e+08	3.49671e+08	3.53682e+08	2.81186e+08	3.21312e+08	8.11611e+08	8.64125e+08	7.68591e+08	5.90332e+08	5.52172e+08	7.89298e+08	8.16143e+08	7.41753e+08	2.30852	4.55616e-05
PC(16:0_18:1)+Na_42.8	PC	Phospholipids	phosphatidylcholine	(16:0_18:1)	(16:0)	(18:1)		782.567	C42 H82 O8 N1 P1 Na1	6.37456e+08	5.7109e+08	4.53469e+08	4.17191e+08	6.55269e+08	5.96758e+08	5.56438e+08	5.55382e+08	1.74301e+09	1.76283e+09	2.05078e+09	1.43535e+09	1.80265e+09	1.7976e+09	6.65552e+08	1.60825e+09	2.89576	0.000706726
PC(16:0_20:4)+Na_42.32	PC	Phospholipids	phosphatidylcholine	(16:0_20:4)	(16:0)	(20:4)		804.551	C44 H80 O8 N1 P1 Na1	7.78996e+07	1.03267e+08	7.56712e+07	8.01582e+07	1.98826e+08	1.0593e+08	1.01685e+08	1.06205e+08	1.11923e+08	1.20511e+08	1.21046e+08	8.20847e+07	3.06646e+08	1.09716e+08	1.45734e+08	1.42523e+08	1.34196	0.292197
PC(16:1_14:0)+HCOO_40.64	PC	Phospholipids	phosphatidylcholine	(16:1_14:0)	(16:1)	(14:0)		748.513	C39 H75 O10 N1 P1	1.55664e+07	1.8055e+07	1.48442e+07	2.03761e+07	1.15484e+07	1.69181e+07	9.41087e+06	1.52456e+07	4.03765e+07	4.74008e+07	3.75858e+07	3.39011e+07	1.20145e+07	2.80836e+07	5.60134e+07	3.64822e+07	2.39297	0.00655825
PC(16:1_14:2)-CH3_28.42	PC	Phospholipids	phosphatidylcholine	(16:1_14:2)	(16:1)	(14:2)		684.461	C37 H67 O8 N1 P1	6.21094e+08	8.35804e+08	7.01937e+08	8.19334e+08	7.5403e+08	6.71703e+08	4.71736e+08	6.9652e+08	6.13955e+08	572230574	6.8726e+08	6.01523e+08	7.25873e+08	6.52695e+08	5.09825e+08	6.23337e+08	0.894931	0.212616
PC(16:1_16:1)+H_40.38	PC	Phospholipids	phosphatidylcholine	(16:1_16:1)	(16:1)	(16:1)		730.538	C40 H77 O8 N1 P1	8.64356e+10	1.13081e+11	9.24866e+10	1.02254e+11	8.34583e+10	8.83995e+10	6.99964e+10	9.0873e+10	9.56661e+10	7.97775e+10	4.53029e+10	4.01468e+10	7.91699e+10	6.87581e+10	6.92015e+10	6.8289e+10	0.751477	0.0306398
PC(16:1_16:1)+HCOO_41.19	PC	Phospholipids	phosphatidylcholine	(16:1_16:1)	(16:1)	(16:1)		774.529	C41 H77 O10 N1 P1	2.10205e+08	2.70498e+08	2.27474e+08	2.33373e+08	1.99858e+08	1.8648e+08	133229303	2.08731e+08	1.27781e+09	1.20497e+09	1.13575e+09	2.29692e+09	2.19186e+09	1.17466e+09	2.20312e+09	1.64073e+09	7.86049	0.000466053
PC(16:1_17:0)-CH3_42.23	PC	Phospholipids	phosphatidylcholine	(16:1_17:0)	(16:1)	(17:0)		730.539	C40 H77 O8 N1 P1	1.27678e+08	1.11126e+08	1.18102e+08	1.27829e+08	1.13099e+08	1.14618e+08	9.71639e+07	1.15659e+08	1.30867e+08	1.27657e+08	1.13821e+08	9.07094e+07	1.14049e+08	9.86658e+07	1.25424e+08	1.14456e+08	0.989598	0.866372
PC(16:1_18:1)+H_41.9	PC	Phospholipids	phosphatidylcholine	(16:1_18:1)	(16:1)	(18:1)		758.569	C42 H81 O8 N1 P1	9.1081e+10	1.037e+11	9.31654e+10	1.9243e+10	1.10595e+10	1.72115e+10	9.01874e+10	6.08069e+10	1.02196e+11	9.48771e+10	7.00148e+10	6.15153e+10	9.46473e+10	8.41624e+10	7.66274e+10	8.34343e+10	1.37212	0.221595
PC(16:1_18:2)+CH3COO_30.23	PC	Phospholipids	phosphatidylcholine	(16:1_18:2)	(16:1)	(18:2)		814.56	C44 H81 O10 N1 P1	1.38668e+07	8.26077e+07	56427446	8.70008e+07	2.83132e+07	5.90505e+07	3.49927e+07	5.17513e+07	8.39489e+07	7.37389e+07	1.81476e+07	1.37821e+07	2.65653e+07	2.47289e+07	1.13302e+07	3.60346e+07	0.696302	0.326207
PC(16:1_18:2)+H_40.92	PC	Phospholipids	phosphatidylcholine	(16:1_18:2)	(16:1)	(18:2)		756.554	C42 H79 O8 N1 P1	1.29213e+10	2.12872e+10	1.63843e+10	2.08802e+10	1.39419e+10	1.61541e+10	1.07452e+10	1.60449e+10	1.96265e+10	1.86951e+10	7.29704e+09	6.60895e+09	1.35269e+10	1.1268e+10	9.62451e+09	1.23782e+10	0.771471	0.164296
PC(16:1_18:2)+HCOO_41.93	PC	Phospholipids	phosphatidylcholine	(16:1_18:2)	(16:1)	(18:2)		800.545	C43 H79 O10 N1 P1	3.27321e+07	3.52828e+07	3.39385e+07	4.0705e+07	3.09374e+07	3.3625e+07	2.67219e+07	3.34204e+07	5.17866e+07	5.38859e+07	2.17409e+07	2.08694e+07	3.50557e+07	2.28316e+07	2.81121e+07	3.34689e+07	1.00145	0.99329
PC(16:1_18:3)+Na_40.07	PC	Phospholipids	phosphatidylcholine	(16:1_18:3)	(16:1)	(18:3)		776.52	C42 H76 O8 N1 P1 Na1	5.52192e+07	9.49281e+07	7.89061e+07	8.58187e+07	5.89605e+07	9.4311e+07	4.26725e+07	7.29737e+07	6.63351e+07	8.80835e+07	2.76054e+07	4.65513e+06	6.61585e+07	5.60395e+07	3.25514e+07	4.87755e+07	0.668398	0.0963475
PC(16:1_20:4)+Na_41.26	PC	Phospholipids	phosphatidylcholine	(16:1_20:4)	(16:1)	(20:4)		802.536	C44 H78 O8 N1 P1 Na1	5.30855e+07	5.58124e+07	4.9752e+07	4.60479e+07	4.36558e+07	6.61447e+07	5.75049e+07	5.31433e+07	6.37139e+07	4.76702e+07	3.581e+07	1.41877e+07	5.75038e+07	6.00778e+07	4.24746e+07	4.59197e+07	0.864073	0.338388
PC(16:1e_18:1)+H_42.68	PC	Phospholipids	phosphatidylcholine	(16:1e_18:1)	(16:1e)	(18:1)		744.59	C42 H83 O7 N1 P1	1.72201e+08	3.08112e+08	3.49578e+08	4.28513e+08	3.0545e+08	1.59038e+08	2.53765e+08	2.8238e+08	4.61845e+08	5.24138e+08	1.87275e+08	8.73048e+07	1.84244e+08	1.81686e+08	1.41281e+08	2.52539e+08	0.894324	0.693441
PC(17:0_18:1)-CH3_43.75	PC	Phospholipids	phosphatidylcholine	(17:0_18:1)	(17:0)	(18:1)		758.571	C42 H81 O8 N1 P1	8.14409e+07	8.36064e+07	1.00579e+08	1.072e+08	1.24786e+08	1.23197e+08	1.01528e+08	1.03191e+08	1.42735e+08	1.47312e+08	1.2028e+08	9.18489e+07	1.26086e+08	1.07545e+08	1.0092e+08	1.19532e+08	1.15836	0.135678
PC(17:0_18:2)+Na_42.63	PC	Phospholipids	phosphatidylcholine	(17:0_18:2)	(17:0)	(18:2)		794.567	C43 H82 O8 N1 P1 Na1	200690080	6.08298e+07	1.47073e+08	9.76942e+07	8.32926e+07	1.0264e+08	9.96479e+07	1.13124e+08	8.90547e+07	1.35159e+08	4.78977e+07	2.92698e+07	1.5227e+08	1.51077e+08	1.41556e+08	1.06612e+08	0.942436	0.807888
PC(17:1_16:1)+H_41.15	PC	Phospholipids	phosphatidylcholine	(17:1_16:1)	(17:1)	(16:1)		744.554	C41 H79 O8 N1 P1	2.63655e+09	3.1905e+09	2.10132e+09	2.18803e+09	2.13281e+09	2.33226e+09	1.71459e+09	2.32801e+09	2.1391e+09	2.60604e+09	8.75997e+08	2.715e+09	1.91564e+09	1.6557e+09	1.62143e+09	1.9327e+09	0.830195	0.210973
PC(17:1_16:1)-CH3_41.2	PC	Phospholipids	phosphatidylcholine	(17:1_16:1)	(17:1)	(16:1)		728.524	C40 H75 O8 N1 P1	1.27232e+08	150274538	1.28028e+08	1.33543e+08	1.13089e+08	1.28962e+08	1.04738e+08	1.26552e+08	1.34549e+08	1.09052e+08	6.66211e+07	5.49412e+07	1.19526e+08	9.82342e+07	1.08745e+08	9.88099e+07	0.780783	0.0477169
PC(18:0_18:1)+H_44.3	PC	Phospholipids	phosphatidylcholine	(18:0_18:1)	(18:0)	(18:1)		788.616	C44 H87 O8 N1 P1	8.87995e+09	1.37345e+10	1.52025e+10	1.59883e+10	1.19287e+10	1.65152e+10	1.25212e+10	1.35386e+10	1.4739e+10	1.84201e+10	1.1867e+10	1.0248e+10	1.16403e+10	1.08019e+10	8.32402e+09	1.22915e+10	0.907883	0.45507
PC(18:0_18:1)+HCOO_45.32	PC	Phospholipids	phosphatidylcholine	(18:0_18:1)	(18:0)	(18:1)		832.607	C45 H87 O10 N1 P1	491845	2.28847e+06	5.31885e+06	7.56587e+06	1.92353e+07	2.17397e+07	2.14882e+06	8.3984e+06	2.52961e+07	5.62566e+07	2.33418e+07	1.01137e+06	4.43421e+06	3.42439e+06	1.71824e+06	1.64975e+07	1.96436	0.35987
PC(18:0e_18:1)+H_45.27	PC	Phospholipids	phosphatidylcholine	(18:0e_18:1)	(18:0e)	(18:1)		774.637	C44 H89 O7 N1 P1	6.40896e+07	1.4841e+08	1.89004e+08	203100585	1.88606e+08	2.16233e+08	1.569e+08	1.6662e+08	1.32587e+08	3.63282e+08	1.53802e+08	1.27493e+08	1.07831e+08	1.22006e+08	3.18711e+07	1.4841e+08	0.890708	0.68372
PC(18:1_18:1)+H_43.31	PC	Phospholipids	phosphatidylcholine	(18:1_18:1)	(18:1)	(18:1)		786.601	C44 H85 O8 N1 P1	1.69866e+10	2.49502e+10	2.32349e+10	3.27025e+10	2.50559e+10	3.09091e+10	2.411e+10	2.54213e+10	3.33319e+10	3.55938e+10	1.97181e+10	1.89809e+10	2.34164e+10	2.23712e+10	1.4396e+10	2.39726e+10	0.943013	0.689235
PC(18:1_18:1)+HCOO_44.16	PC	Phospholipids	phosphatidylcholine	(18:1_18:1)	(18:1)	(18:1)		830.592	C45 H85 O10 N1 P1	1.50775e+07	2.85128e+07	2.20486e+07	4.67224e+07	5.25557e+07	8.00315e+07	2.28649e+07	3.8259e+07	9.27853e+07	1.28975e+08	7.14698e+07	2.16065e+07	2.72992e+07	1.98339e+07	1.7019e+07	5.41413e+07	1.41512	0.420641
PC(18:1_18:2)+HCOO_43.38	PC	Phospholipids	phosphatidylcholine	(18:1_18:2)	(18:1)	(18:2)		828.576	C45 H83 O10 N1 P1	2.10867e+07	2.18659e+07	21626854	2.91886e+07	2.45001e+07	2.86787e+07	2.09326e+07	2.39828e+07	4.2317e+07	5.24789e+07	2.11183e+07	2.36664e+07	2.90128e+07	2.19807e+07	2.09332e+07	3.02153e+07	1.25988	0.24232
PC(18:1_18:2)+Na_42.42	PC	Phospholipids	phosphatidylcholine	(18:1_18:2)	(18:1)	(18:2)		806.567	C44 H82 O8 N1 P1 Na1	5.12004e+08	1.23353e+09	5.72368e+08	8.7697e+08	5.86183e+08	6.55091e+08	5.42855e+08	7.11286e+08	7.58354e+08	1.91715e+09	3.54712e+09	2.51676e+09	9.93958e+08	9.16953e+08	5.53136e+09	2.31166e+09	3.24998	0.0511499
PC(18:1_20:4)+Na_42.63	PC	Phospholipids	phosphatidylcholine	(18:1_20:4)	(18:1)	(20:4)		830.567	C46 H82 O8 N1 P1 Na1	1.5009e+07	2.22255e+07	1.50324e+07	1.71249e+07	1.90633e+07	2.52145e+07	2.79715e+07	2.02344e+07	3.1896e+07	73235759	2.21384e+07	4.18113e+06	3.74613e+07	4.27452e+07	1.76819e+07	3.27628e+07	1.61916	0.18867
PC(18:2e_16:0)+H_46.94	PC	Phospholipids	phosphatidylcholine	(18:2e_16:0)	(18:2e)	(16:0)		744.59	C42 H83 O7 N1 P1	1.35032e+09	1.732e+09	1.47092e+09	1.30374e+09	1.7703e+09	1.44454e+09	1.48211e+09	1.5077e+09	1.52075e+09	1.37281e+09	1.1835e+09	1.4903e+09	1.21209e+09	1.07497e+09	1.31071e+09	1.30931e+09	0.86841	0.0515847
PC(19:0_18:1)+H_44.62	PC	Phospholipids	phosphatidylcholine	(19:0_18:1)	(19:0)	(18:1)		802.632	C45 H89 O8 N1 P1	6.87288e+08	4.75889e+08	5.58259e+08	5.05874e+08	5.88215e+08	7.42883e+08	8.24416e+08	6.26118e+08	8.37867e+08	7.6749e+08	7.21548e+08	1.71377e+09	8.09093e+08	8.63082e+08	8.43781e+08	9.36662e+08	1.49598	0.0583637
PC(19:1_18:1)+H_43.77	PC	Phospholipids	phosphatidylcholine	(19:1_18:1)	(19:1)	(18:1)		800.616	C45 H87 O8 N1 P1	2.6006e+08	2.82821e+08	3.16352e+08	4.06106e+08	3.09124e+08	4.79939e+08	2.3531e+08	3.27102e+08	3.40842e+08	6.43212e+08	3.63237e+08	1.48665e+09	3.55892e+08	3.15642e+08	1.97084e+08	5.28937e+08	1.61704	0.278715
PC(19:1_19:1)+H_44.52	PC	Phospholipids	phosphatidylcholine	(19:1_19:1)	(19:1)	(19:1)		814.632	C46 H89 O8 N1 P1	1.67166e+08	3.2194e+08	3.27399e+08	3.29039e+08	2.88382e+08	3.09673e+08	1.88626e+08	2.76032e+08	3.06334e+08	6.68993e+08	2.5503e+08	2.0957e+08	2.63024e+08	2.37385e+08	1.54891e+08	2.99318e+08	1.08436	0.745204
PC(20:0_16:1)-CH3_40.42	PC	Phospholipids	phosphatidylcholine	(20:0_16:1)	(20:0)	(16:1)		772.586	C43 H83 O8 N1 P1	6.33548e+07	9.68951e+07	9.34985e+07	1.16592e+08	7.50357e+07	9.06613e+07	8.08841e+07	8.81316e+07	9.57827e+07	1.23104e+08	5.25815e+07	4.22556e+07	7.2277e+07	6.49074e+07	5.82167e+07	7.27321e+07	0.825267	0.241973
PC(22:0)+HCOO_25.25	PC	Phospholipids	phosphatidylcholine	(22:0)	(22:0)			638.404	C31 H61 O10 N1 P1	1.43011e+06	1.0574e+07	1.36391e+07	9.49847e+06	9.83148e+06	1.55584e+07	391843	8.70334e+06	3.05656e+07	1.55857e+07	2.06807e+07	605331	3.91675e+07	2.56718e+07	1.30372e+07	2.07591e+07	2.38519	0.0487055
PC(24:0)+H_36.73	PC	Phospholipids	phosphatidylcholine	(24:0)	(24:0)			622.444	C32 H65 O8 N1 P1	2.28097e+07	8.93013e+06	1.25939e+07	9.84057e+06	5.52431e+06	8.09642e+06	1.59737e+06	9.91321e+06	2.2149e+07	7.23109e+06	339996	0	1.01613e+07	8.60765e+06	1.09187e+07	8.48682e+06	0.856113	0.712916
PC(24:1)+HCOO_25.68	PC	Phospholipids	phosphatidylcholine	(24:1)	(24:1)			664.42	C33 H63 O10 N1 P1	9.35458e+06	2.77131e+07	3.04452e+07	2.41259e+07	2.494e+07	3.17484e+07	1.13268e+07	2.28077e+07	7.27118e+07	4.11775e+07	4.80599e+07	5.15626e+06	8.87191e+07	6.93904e+07	3.4762e+07	5.14253e+07	2.25473	0.0357426
PC(28:0)+H_39.35	PC	Phospholipids	phosphatidylcholine	(28:0)	(28:0)			678.507	C36 H73 O8 N1 P1	1.10361e+08	1.52032e+08	1.44537e+08	2.09256e+08	1.2349e+08	1.3338e+08	6.05357e+07	1.3337e+08	1.39362e+08	1.38563e+08	1.15091e+08	3.50673e+07	7.42345e+07	6.76729e+07	5.06844e+07	8.86678e+07	0.664825	0.0797229
PC(28:1)+H_38.2	PC	Phospholipids	phosphatidylcholine	(28:1)	(28:1)			676.491	C36 H71 O8 N1 P1	1.71837e+08	2.8037e+08	2.75242e+08	4.22062e+08	2.18817e+08	2.04942e+08	1.0461e+08	2.39697e+08	2.30371e+08	2.72858e+08	9.65116e+07	6.82636e+07	1.27007e+08	1.02863e+08	6.33912e+07	1.37324e+08	0.572905	0.0596419
PC(29:2)+CH3COO_27.91	PC	Phospholipids	phosphatidylcholine	(29:2)	(29:2)			746.498	C39 H73 O10 N1 P1	6.7323e+07	2.12436e+08	8.86898e+07	1.30622e+08	7.60145e+07	1.15143e+08	7.16821e+07	1.08844e+08	1.43985e+08	8.79084e+07	1.44788e+07	1.23773e+07	4.8874e+07	4.62009e+07	4.05744e+07	5.63426e+07	0.517644	0.0675194
PC(30:0)+H_27.23	PC	Phospholipids	phosphatidylcholine	(16:0_14:0)	(16:0)	(14:0)		706.538	C38 H77 O8 N1 P1	1.85711e+09	2.14039e+09	1.6928e+09	2.23651e+09	1.55847e+09	2.05971e+09	1.15959e+09	1.81494e+09	1.95215e+09	1.79185e+09	1.32942e+09	2.54319e+09	1.47537e+09	1.38934e+09	1.22426e+09	1.67223e+09	0.921367	0.539909
PC(30:1)+H_40.43	PC	Phospholipids	phosphatidylcholine	(16:1_14:0)	(16:1)	(14:0)		704.522	C38 H75 O8 N1 P1	1.3801e+10	1.4568e+10	1.06909e+10	1.2013e+10	1.12349e+10	1.18883e+10	8.08326e+09	1.17542e+10	1.06744e+10	9.8924e+09	6.22469e+09	4.81847e+09	9.29925e+09	8.20209e+09	9.66778e+09	8.39702e+09	0.714384	0.0121986
PC(30:2)+CH3COO_31.32	PC	Phospholipids	phosphatidylcholine	(30:2)	(30:2)			760.513	C40 H75 O10 N1 P1	9.08769e+07	1.46691e+07	4.24578e+07	1.63249e+07	1.05769e+07	2.51697e+07	6.19688e+06	2.94675e+07	1.23372e+07	1.44659e+07	5.05537e+06	2.30016e+07	3.15928e+07	2.59976e+07	2.22987e+07	1.92499e+07	0.653259	0.410699
PC(30:2e)+H_43.23	PC	Phospholipids	phosphatidylcholine	(30:2e)	(30:2e)			688.528	C38 H75 O7 N1 P1	1.19037e+08	2.72934e+07	4.15828e+07	1.10821e+07	5.2757e+07	7.12714e+07	5.92053e+07	5.46041e+07	3.53289e+07	4.17706e+07	2.08602e+07	8.39944e+06	3.70558e+07	4.71079e+07	5.57666e+07	3.51842e+07	0.644351	0.214717
PC(30:3)+HCOO_29.86	PC	Phospholipids	phosphatidylcholine	(30:3)	(30:3)			744.482	C39 H71 O10 N1 P1	2.31665e+08	9.26684e+07	1.94019e+08	1.04313e+08	6.2579e+07	1.11201e+08	3.79177e+07	1.19195e+08	6.8254e+07	5.98145e+07	2.84872e+07	1.2314e+08	1.45869e+08	1.11092e+08	6.74861e+07	8.63061e+07	0.724076	0.308107
PC(31:0)+H_41.23	PC	Phospholipids	phosphatidylcholine	(15:0_16:0)	(15:0)	(16:0)		720.554	C39 H79 O8 N1 P1	7.72614e+08	5.36238e+08	3.8176e+08	4.06658e+08	5.66914e+08	7.70572e+08	3.55919e+08	5.41525e+08	9.91978e+08	7.98042e+08	2.49836e+08	1.5217e+08	3.06171e+08	2.65135e+08	5.29779e+08	4.70445e+08	0.86874	0.615547
PC(31:0e)+H_42.26	PC	Phospholipids	phosphatidylcholine	(31:0e)	(31:0e)			706.575	C39 H81 O7 N1 P1	4.22109e+08	2.59329e+08	2.48313e+08	9.50335e+07	1.82807e+08	3.9596e+08	1.40034e+08	2.49084e+08	1.55437e+08	1.34612e+08	1.28962e+08	1.39614e+08	1.83264e+08	1.74288e+08	1.80328e+08	1.56644e+08	0.628879	0.0965088
PC(31:1)+H_42.6	PC	Phospholipids	phosphatidylcholine	(15:0_16:1)	(15:0)	(16:1)		718.538	C39 H77 O8 N1 P1	3.0217e+10	3.50321e+10	3.16891e+10	3.48369e+10	3.14473e+10	3.30761e+10	2.73983e+10	3.19567e+10	3.31512e+10	2.78532e+10	2.37341e+10	2.01792e+10	3.19262e+10	2.99582e+10	2.44246e+10	2.73181e+10	0.854848	0.0492074
PC(31:1e)+H_41.48	PC	Phospholipids	phosphatidylcholine	(31:1e)	(31:1e)			704.559	C39 H79 O7 N1 P1	7.99112e+08	7.17267e+08	5.15645e+08	2.92156e+08	662660410	9.58437e+08	2.73793e+08	6.02724e+08	4.6551e+08	6.33208e+08	6.3577e+08	2.21781e+09	1.53084e+09	3.48077e+09	3.45513e+09	1.77415e+09	2.94355	0.05635
PC(31:2)+H_39.51	PC	Phospholipids	phosphatidylcholine	(31:2)	(31:2)			716.522	C39 H75 O8 N1 P1	2.97499e+09	3.02024e+09	1.96714e+09	1.7316e+09	1.33441e+09	1.99713e+09	8.99252e+08	1.98925e+09	1.85434e+09	2.30432e+09	1.43179e+09	3.22085e+09	1.4323e+09	1.16925e+09	2.63791e+09	2.00725e+09	1.00905	0.965719
PC(32:0)+H_42.33	PC	Phospholipids	phosphatidylcholine	(16:0_16:0)	(16:0)	(16:0)		734.569	C40 H81 O8 N1 P1	7.41169e+09	8.2535e+09	8.71892e+09	9.9538e+09	6.65622e+09	7.77851e+09	6.74423e+09	7.93098e+09	9.46068e+09	7.81175e+09	6.26251e+09	4.55372e+09	8.4039e+09	8.04106e+09	6.69529e+09	7.31842e+09	0.922763	0.433409
PC(32:1)+H_41.47	PC	Phospholipids	phosphatidylcholine	(16:0_16:1)	(16:0)	(16:1)		732.554	C40 H79 O8 N1 P1	1.06525e+11	1.30142e+11	1.20076e+11	1.25296e+11	1.01613e+11	1.09013e+11	9.65246e+10	1.12741e+11	1.18069e+11	1.06394e+11	8.86289e+10	7.48271e+10	1.10763e+11	1.01549e+11	8.31438e+10	9.76249e+10	0.865919	0.0721971
PC(32:1e)+H_42.45	PC	Phospholipids	phosphatidylcholine	(32:1e)	(32:1e)			718.575	C40 H81 O7 N1 P1	4.28523e+08	4.83163e+08	5.22604e+08	4.49095e+08	3.59097e+08	5.24778e+08	3.29736e+08	4.42428e+08	3.9182e+08	9.55395e+08	3.10998e+08	1.71108e+08	2.75185e+08	2.5361e+08	1.86273e+08	3.63484e+08	0.821567	0.483124
PC(32:2)+CH3COO_32.06	PC	Phospholipids	phosphatidylcholine	(32:2)	(32:2)			788.545	C42 H79 O10 N1 P1	3.24783e+08	1.07989e+09	6.73958e+08	1.16001e+09	4.16327e+08	7.85101e+08	5.51969e+08	7.13147e+08	1.13179e+09	8.54429e+08	1.215e+09	2.23566e+09	4.42631e+09	4.41728e+09	3.21951e+09	2.5e+09	3.50558	0.0214802
PC(32:2e)-CH3_40.18	PC	Phospholipids	phosphatidylcholine	(32:2e)	(32:2e)			700.529	C39 H75 O7 N1 P1	3.66334e+07	4.12144e+07	3.94937e+07	3.86406e+07	3.19382e+07	2.25764e+07	4.22151e+07	3.61017e+07	2.7959e+07	2.12613e+07	1.78914e+07	1.32536e+07	4.18977e+07	4.11634e+07	2.99299e+07	2.76223e+07	0.765126	0.115407
PC(32:4)+CH3COO_28.46	PC	Phospholipids	phosphatidylcholine	(32:4)	(32:4)			784.513	C42 H75 O10 N1 P1	1.60545e+08	7.45105e+08	4.37498e+08	9.448e+08	2.77447e+08	4.14481e+08	2.73517e+08	4.6477e+08	8.98783e+08	6.80105e+08	6.616e+08	7.9166e+08	2.67553e+08	2.43351e+08	1.01047e+08	5.20585e+08	1.12009	0.730907
PC(32:5)+HCOO_18.64	PC	Phospholipids	phosphatidylcholine	(32:5)	(32:5)			768.482	C41 H71 O10 N1 P1	9.47056e+06	3.37845e+07	1.28436e+07	1.99386e+07	1.22526e+07	1.92177e+07	7.97309e+06	1.64972e+07	1.95552e+07	1.20626e+07	1.21835e+06	832289	6.86841e+06	6.38733e+06	5.17183e+06	7.44229e+06	0.451123	0.0523126
PC(33:0)+H_42.66	PC	Phospholipids	phosphatidylcholine	(16:0_17:0)	(16:0)	(17:0)		748.585	C41 H83 O8 N1 P1	1.28608e+09	1.17407e+09	8.5536e+08	1.00073e+09	8.57796e+08	1.09738e+09	7.11045e+08	9.97494e+08	8.80645e+08	7.85521e+08	3.44635e+09	2.32668e+09	8.24907e+08	8.138e+08	8.74016e+08	1.4217e+09	1.42527	0.33254
PC(33:1)+H_42.3	PC	Phospholipids	phosphatidylcholine	(16:1_17:0)	(16:1)	(17:0)		746.569	C41 H81 O8 N1 P1	1.61606e+10	15242111816	1.01009e+10	1.06027e+10	1.33874e+10	1.13475e+10	1.05455e+10	1.24838e+10	1.09831e+10	1.14183e+10	7.08901e+09	5.50461e+09	1.09557e+10	9.74734e+09	1.3034e+10	9.81887e+09	0.786528	0.0740343
PC(33:6)+H_41.0	PC	Phospholipids	phosphatidylcholine	(33:6)	(33:6)			736.491	C41 H71 O8 N1 P1	3.1161e+08	3.4014e+08	3.63642e+08	3.22007e+08	3.56253e+08	3.00893e+08	2.09091e+08	3.14805e+08	3.26662e+08	3.11262e+08	3.05869e+08	2.04499e+08	3.45534e+08	3.035e+08	2.76917e+08	2.96321e+08	0.941283	0.493157
PC(34:0)+H_43.83	PC	Phospholipids	phosphatidylcholine	(34:0)	(34:0)			762.601	C42 H85 O8 N1 P1	2.73445e+09	3.13942e+09	2.62768e+09	3422436614	2.45558e+09	2.86734e+09	2.58927e+09	2.83374e+09	4.15509e+09	2.90249e+09	2.33e+09	1.51418e+09	2.44461e+09	2.61608e+09	1.97764e+09	2.56287e+09	0.904413	0.448986
PC(34:0e)+H_29.61	PC	Phospholipids	phosphatidylcholine	(34:0e)	(34:0e)			748.621	C42 H87 O7 N1 P1	2.35754e+08	1.88768e+08	2.53117e+08	9.52526e+07	1.55963e+08	3.10521e+08	7.42246e+07	1.87657e+08	1.54286e+08	3.11559e+08	1.32112e+08	2.43408e+07	1.17032e+08	1.17244e+08	1.09188e+08	1.37966e+08	0.735202	0.301981
PC(34:1)+H_42.8	PC	Phospholipids	phosphatidylcholine	(16:0_18:1)	(16:0)	(18:1)		760.585	C42 H83 O8 N1 P1	6.87841e+10	9.55267e+10	8.40852e+10	1.05547e+11	7.56864e+10	8.16273e+10	7.7202e+10	8.40655e+10	9.4307e+10	7.79247e+10	6.00381e+10	5.27507e+10	8.06989e+10	7.70846e+10	4.53047e+10	6.97298e+10	0.82947	0.105669
PC(34:1e)+H_43.96	PC	Phospholipids	phosphatidylcholine	(34:1e)	(34:1e)			746.606	C42 H85 O7 N1 P1	2.57481e+08	4.97717e+08	5.9399e+08	7.39519e+08	5.99683e+08	6.40818e+08	4.38719e+08	5.38275e+08	5.47466e+08	1.48993e+09	5.18227e+08	3.21054e+08	4.27376e+08	4.12935e+08	6.15213e+08	6.18885e+08	1.14976	0.630548
PC(34:2e)-CH3_38.93	PC	Phospholipids	phosphatidylcholine	(34:2e)	(34:2e)			728.56	C41 H79 O7 N1 P1	8.4989e+07	1.16996e+08	1.2202e+08	1.9201e+08	9.86142e+07	1.88586e+06	1.19126e+08	1.05092e+08	1.09337e+08	5.28485e+08	9.74281e+07	7.24152e+07	113595357	1.18504e+08	8.03008e+07	1.60009e+08	1.52257	0.427027
PC(34:4)+H_40.07	PC	Phospholipids	phosphatidylcholine	(16:1_18:3)	(16:1)	(18:3)		754.538	C42 H77 O8 N1 P1	8.51312e+08	8.54952e+08	1.1186e+09	7.28815e+08	9.19021e+08	8.60197e+08	7.47026e+08	8.6856e+08	1.40879e+09	1.15628e+09	1.39959e+09	1.40403e+09	8.98463e+08	7.67699e+08	3.51364e+09	1.50693e+09	1.73497	0.117661
PC(34:5)+H_40.17	PC	Phospholipids	phosphatidylcholine	(34:5)	(34:5)			752.522	C42 H75 O8 N1 P1	2.01811e+09	1.82019e+09	1.90038e+09	1.76735e+09	2.01077e+09	1.8461e+09	1.68181e+09	1.86353e+09	1.74584e+09	1.9387e+09	2.18042e+09	1.22065e+09	1.84842e+09	1.98414e+09	2.09446e+09	1.85895e+09	0.997541	0.972427
PC(35:0)+H_43.6	PC	Phospholipids	phosphatidylcholine	(35:0)	(35:0)			776.616	C43 H87 O8 N1 P1	1.77019e+09	1.38538e+09	1.2063e+09	1.07039e+09	1.30116e+09	1.51379e+09	9.34438e+08	1.31166e+09	1.3183e+09	1.30972e+09	1.78164e+09	1.49741e+09	1.19417e+09	1.0901e+09	1.40072e+09	1.37029e+09	1.0447	0.673131
PC(35:1)+H_43.54	PC	Phospholipids	phosphatidylcholine	(17:0_18:1)	(17:0)	(18:1)		774.601	C43 H85 O8 N1 P1	6.43965e+09	5.78888e+09	4.63165e+09	5.27937e+09	6.44713e+09	6.11448e+09	5.11146e+09	5.68752e+09	5.86994e+09	6.83171e+09	3.88574e+09	2.70009e+09	5.60903e+09	5.31173e+09	5.5077e+09	5.10228e+09	0.897101	0.341372
PC(35:1e)+H_29.58	PC	Phospholipids	phosphatidylcholine	(35:1e)	(35:1e)			760.621	C43 H87 O7 N1 P1	3.31113e+08	2.46668e+08	2.35706e+08	1.3948e+08	2.92303e+08	3.23461e+08	2.00424e+08	2.52736e+08	2.34415e+08	2.17005e+08	1.58099e+08	7.11227e+07	3.17401e+08	2.68929e+08	2.05317e+08	2.10327e+08	0.832198	0.307017
PC(35:2)+H_42.63	PC	Phospholipids	phosphatidylcholine	(17:0_18:2)	(17:0)	(18:2)		772.585	C43 H83 O8 N1 P1	2.82598e+09	2.91682e+09	2.11555e+09	2.3622e+09	2.36397e+09	2.20904e+09	1.94189e+09	2.39078e+09	2.26926e+09	3.44132e+09	1.31791e+09	1.61641e+09	2.29807e+09	1.98572e+09	2.01497e+09	2.13481e+09	0.892934	0.398044
PC(36:0)+H_29.55	PC	Phospholipids	phosphatidylcholine	(36:0)	(36:0)			790.632	C44 H89 O8 N1 P1	9.66658e+08	1.38552e+09	1.57244e+09	1.70162e+09	1.29487e+09	1.79275e+09	1.24e+09	1.42198e+09	1.60924e+09	1.84586e+09	1.11975e+09	7.99021e+08	1.1307e+09	1.01302e+09	8.22712e+08	1.19147e+09	0.837895	0.237513
PC(36:2e)+H_44.11	PC	Phospholipids	phosphatidylcholine	(36:2e)	(36:2e)			772.621	C44 H87 O7 N1 P1	1.29606e+08	1.84014e+08	2.74378e+08	2.16096e+08	5.81541e+08	3.71507e+08	3.7834e+08	3.05069e+08	9.15929e+08	8.67326e+08	8.60154e+08	8.30145e+08	8.30439e+08	7.03812e+08	9.27425e+08	8.4789e+08	2.77934	1.81406e-05
PC(36:2e)-CH3_40.44	PC	Phospholipids	phosphatidylcholine	(36:2e)	(36:2e)			756.591	C43 H83 O7 N1 P1	2.12878e+07	4.84887e+07	6.5455e+07	7.67516e+07	4.53117e+07	7.52784e+07	3.19583e+07	5.20759e+07	4.47059e+07	7.55144e+07	6.18133e+07	2.06281e+07	4.25352e+07	3.8536e+07	1.68642e+07	4.29424e+07	0.824612	0.434348
PC(36:3)+H_42.42	PC	Phospholipids	phosphatidylcholine	(18:1_18:2)	(18:1)	(18:2)		784.585	C44 H83 O8 N1 P1	1.34381e+10	2.01104e+10	1.60989e+10	2.01657e+10	1.52171e+10	1.7309e+10	1.35701e+10	1.65585e+10	2.00307e+10	2.05055e+10	1.025e+10	1.05338e+10	15632921600	1.3227e+10	1.18145e+10	1.45706e+10	0.879951	0.327974
PC(36:3e)+H_43.25	PC	Phospholipids	phosphatidylcholine	(36:3e)	(36:3e)			770.606	C44 H85 O7 N1 P1	4.49509e+07	1.26065e+08	1.22776e+08	1.51685e+08	1.10544e+08	4.10237e+07	8.96977e+07	9.8106e+07	1.10152e+08	1.7642e+08	7.14127e+07	5.49091e+06	7.67915e+07	7.02773e+07	4.39394e+07	7.9212e+07	0.807413	0.477632
PC(36:4)+H_42.23	PC	Phospholipids	phosphatidylcholine	(16:0_20:4)	(16:0)	(20:4)		782.569	C44 H81 O8 N1 P1	5.00291e+09	6.94607e+09	4.77398e+09	5.66513e+09	4.56728e+09	5.84716e+09	5.06301e+09	5.40936e+09	7.20733e+09	7.68632e+09	5.08437e+09	4.25099e+09	5.65297e+09	5.16385e+09	3.71164e+09	5.53678e+09	1.02356	0.84447
PC(36:4e)+CH3COO_33.55	PC	Phospholipids	phosphatidylcholine	(36:4e)	(36:4e)			826.597	C46 H85 O9 N1 P1	3.17655e+06	3.40622e+07	7.6591e+07	1.16804e+07	1.67236e+07	3.77274e+07	4.78842e+07	3.25493e+07	2.36503e+07	4.92107e+07	4.24051e+07	1.1068e+07	5.80022e+06	4.86177e+06	5.28002e+06	2.03252e+07	0.624442	0.322241
PC(36:4e)-CH3_39.58	PC	Phospholipids	phosphatidylcholine	(36:4e)	(36:4e)			752.56	C43 H79 O7 N1 P1	1.4076e+07	3.23695e+07	4.19723e+07	4.92877e+07	2.88128e+07	52887217	4.55558e+07	3.78516e+07	3.14771e+07	3.62735e+07	3.15168e+07	2.55152e+07	2.43225e+07	3.05444e+07	1.01223e+07	2.71103e+07	0.716224	0.106626
PC(36:5)+H_41.6	PC	Phospholipids	phosphatidylcholine	(16:1_20:4)	(16:1)	(20:4)		780.554	C44 H79 O8 N1 P1	3.16758e+09	4.30417e+09	3.26409e+09	3.99789e+09	2.89771e+09	3.8328e+09	3.21841e+09	3.52609e+09	4.38097e+09	3.76832e+09	2.57265e+09	2.29765e+09	3.6003e+09	3.30163e+09	2.4053e+09	3.18955e+09	0.904555	0.366537
PC(36:5e)-CH3_28.12	PC	Phospholipids	phosphatidylcholine	(36:5e)	(36:5e)			750.544	C43 H77 O7 N1 P1	3.14082e+07	2.31046e+07	2.58142e+07	2.57385e+07	2.98387e+07	2.2936e+07	2.00911e+07	2.55616e+07	3.76868e+07	3.69825e+07	3.29648e+07	2.69239e+07	3.08302e+07	2.54052e+07	3.25649e+07	3.19083e+07	1.24829	0.0180585
PC(36:6)+H_40.35	PC	Phospholipids	phosphatidylcholine	(16:1_20:5)	(16:1)	(20:5)		778.538	C44 H77 O8 N1 P1	6.33562e+08	7.15218e+08	8.24292e+08	1.2309e+09	5.56259e+08	1.25368e+09	7.23928e+08	8.48262e+08	1.02194e+09	6.48509e+08	3.31489e+08	3.55415e+08	7.15371e+08	6.08998e+08	6.47201e+08	6.18417e+08	0.72904	0.122904
PC(36:7)+H_40.02	PC	Phospholipids	phosphatidylcholine	(36:7)	(36:7)			776.522	C44 H75 O8 N1 P1	5.52182e+07	9.36961e+07	8.02984e+07	8.58195e+07	5.98099e+07	9.33759e+07	4.15489e+07	7.28238e+07	6.63358e+07	8.75892e+07	2.81746e+07	5.37035e+06	6.55763e+07	5.5893e+07	3.22233e+07	4.87375e+07	0.669252	0.0943416
PC(37:0)+H_30.29	PC	Phospholipids	phosphatidylcholine	(37:0)	(37:0)			804.648	C45 H91 O8 N1 P1	5.08199e+08	2.82412e+08	3.4679e+08	1.96682e+08	2.37382e+08	2.31813e+08	1.99086e+08	2.86052e+08	2.50037e+08	2.25182e+08	1.6181e+08	6.87678e+07	2.59847e+08	2.47525e+08	3.60785e+08	2.24851e+08	0.786048	0.281239
PC(38:2)+Cl_44.99	PC	Phospholipids	phosphatidylcholine	(38:2)	(38:2)			848.594	C46 H88 O8 N1 P1 Cl1	1.47674e+08	2.18464e+08	1.99239e+08	2.80384e+08	3.14995e+08	4.20092e+08	2.08834e+08	2.55669e+08	3.8841e+08	5.40744e+08	3.5844e+08	1.56579e+08	2.32061e+08	1.60632e+08	1.87229e+08	2.89156e+08	1.13098	0.615369
PC(38:4)+H_43.86	PC	Phospholipids	phosphatidylcholine	(18:0_20:4)	(18:0)	(20:4)		810.601	C46 H85 O8 N1 P1	3.75193e+08	5.97961e+08	5.82088e+08	7.1547e+08	5.67632e+08	5.86992e+08	4.67842e+08	5.56168e+08	8.42297e+08	4.95288e+09	4.80614e+08	3.54546e+08	4.08946e+08	4.35053e+08	3.40687e+08	1.11643e+09	2.00736	0.417442
PC(38:5)+H_42.63	PC	Phospholipids	phosphatidylcholine	(18:1_20:4)	(18:1)	(20:4)		808.585	C46 H83 O8 N1 P1	9.5764e+08	1.65458e+09	1.11949e+09	1.74119e+09	9.92474e+08	1.3597e+09	1.17266e+09	1.28539e+09	2.10523e+09	3.19416e+09	4.74345e+09	2.62398e+09	1.57769e+09	1.41759e+09	1.74e+09	2.48601e+09	1.93406	0.0354823
PC(38:6)+H_28.28	PC	Phospholipids	phosphatidylcholine	(38:6)	(38:6)			806.569	C46 H81 O8 N1 P1	1.01081e+09	1284339396	1.13262e+09	1.56675e+09	1.02293e+09	1.4349e+09	1.15355e+09	1.22942e+09	1.52446e+09	2.06488e+09	8.93946e+08	8.21215e+08	1528241115	1.4433e+09	8.78559e+08	1.3078e+09	1.06376	0.69292
PC(39:2)+Cl_43.67	PC	Phospholipids	phosphatidylcholine	(39:2)	(39:2)			862.61	C47 H90 O8 N1 P1 Cl1	2.3958e+08	2.14721e+08	2.54005e+08	2.93092e+08	2.80398e+08	3.21229e+08	260273710	2.66185e+08	3.30773e+08	3.19773e+08	2.75835e+08	2.1498e+08	2.81952e+08	2.28968e+08	2.24613e+08	2.68128e+08	1.0073	0.931654
PC(40:7)+H_42.52	PC	Phospholipids	phosphatidylcholine	(40:7)	(40:7)			832.585	C48 H83 O8 N1 P1	1.44779e+07	3.40059e+07	1.53765e+07	8.14635e+07	1.69755e+07	3.40129e+07	2.04271e+07	3.09627e+07	5.42094e+07	1.68409e+08	1.44545e+07	1.04951e+07	82593495	7.03543e+07	2.43544e+07	6.06957e+07	1.96028	0.225377
PE(12:0_20:4)-H_33.43	PE	Phospholipids	phosphatidylethanolamine	(12:0_20:4)	(12:0)	(20:4)		682.445	C37 H65 O8 N1 P1	7.90906e+06	1.46511e+07	8.58884e+06	1.66136e+07	9.991e+06	9.54021e+06	4.47723e+06	1.0253e+07	9.69705e+06	8.06597e+06	4.97168e+06	4.76371e+06	9.46507e+06	7.18272e+06	5.12377e+06	7.03857e+06	0.686488	0.100064
PE(14:0_14:0)-H_22.31	PE	Phospholipids	phosphatidylethanolamine	(14:0_14:0)	(14:0)	(14:0)		634.445	C33 H65 O8 N1 P1	2.02978e+07	2.07961e+07	1.20804e+07	1.55811e+07	1.28588e+07	1.45363e+07	9.87328e+06	1.51463e+07	2.33017e+07	3.66283e+07	7.2274e+06	2.88157e+06	1.07081e+07	1.18538e+07	1.11895e+07	1.48272e+07	0.978934	0.946488
PE(15:0_14:0)-H_28.35	PE	Phospholipids	phosphatidylethanolamine	(15:0_14:0)	(15:0)	(14:0)		648.461	C34 H67 O8 N1 P1	2.77491e+07	1.19654e+07	1.13197e+07	7.75703e+06	1.30524e+07	1.35975e+07	8.01808e+06	1.33513e+07	1.39846e+07	1.33545e+07	6.23293e+06	1.10742e+06	1.08363e+07	1.01612e+07	1.31483e+07	9.83218e+06	0.736421	0.281392
PE(15:0_15:0)+H_40.88	PE	Phospholipids	phosphatidylethanolamine	(15:0_15:0)	(15:0)	(15:0)		664.491	C35 H71 O8 N1 P1	2.78439e+08	2.46214e+08	186900221	1.48242e+08	1.59969e+08	1.84699e+08	1.58565e+08	1.94718e+08	2.51159e+08	2.98513e+08	1.08601e+08	7.26055e+07	168900950	1.51656e+08	1.89694e+08	1.77304e+08	0.910567	0.628653
PE(15:0_15:0)-H_34.82	PE	Phospholipids	phosphatidylethanolamine	(15:0_15:0)	(15:0)	(15:0)		662.477	C35 H69 O8 N1 P1	9.3648e+07	6.92752e+07	5.59099e+07	5.10211e+07	5.12291e+07	6.59337e+07	5.5671e+07	6.32411e+07	7.22523e+07	7.59689e+07	2.89527e+07	3.47391e+07	5.88083e+07	5.63634e+07	5.64979e+07	5.47975e+07	0.866485	0.354134
PE(15:0_16:1)+H_40.61	PE	Phospholipids	phosphatidylethanolamine	(15:0_16:1)	(15:0)	(16:1)		676.491	C36 H71 O8 N1 P1	3.2244e+09	2.50433e+09	1.89928e+09	1.54378e+09	2.17393e+09	2.21888e+09	1.44175e+09	2.14377e+09	1.87516e+09	2242236583	1.0549e+09	2.58942e+09	2.06751e+09	1.7838e+09	2.25325e+09	1.9809e+09	0.924027	0.590963
PE(15:0_16:1)-H_34.7	PE	Phospholipids	phosphatidylethanolamine	(15:0_16:1)	(15:0)	(16:1)		674.477	C36 H69 O8 N1 P1	6.13951e+08	5.60389e+08	4.48997e+08	3.42039e+08	4.83975e+08	4.42242e+08	3.66061e+08	4.65379e+08	3.82664e+08	5.09982e+08	2.50328e+08	1.77722e+08	4.37753e+08	4.32015e+08	5.41673e+08	3.90305e+08	0.838683	0.253954
PE(16:0_16:0)+Na_41.28	PE	Phospholipids	phosphatidylethanolamine	(16:0_16:0)	(16:0)	(16:0)		714.504	C37 H74 O8 N1 P1 Na1	6.18298e+09	8.49978e+09	7.42222e+09	8.12088e+09	6.87205e+09	6.44658e+09	4.40764e+09	6.8503e+09	7.31712e+09	6.91527e+09	5.0019e+09	4.46148e+09	6.46658e+09	5.12197e+09	4.66575e+09	5.70715e+09	0.833124	0.118558
PE(16:0_16:0)-H_36.66	PE	Phospholipids	phosphatidylethanolamine	(16:0_16:0)	(16:0)	(16:0)		690.508	C37 H73 O8 N1 P1	7.03797e+07	6.14424e+07	5.74255e+07	5.2102e+07	5.57729e+07	5.86838e+07	5.90637e+07	5.92671e+07	5.48753e+07	4.603e+07	3.51929e+07	2.99661e+07	5.63879e+07	6.88357e+07	6.44107e+07	5.08141e+07	0.857374	0.189628
PE(16:0_16:1)+H_41.61	PE	Phospholipids	phosphatidylethanolamine	(16:0_16:1)	(16:0)	(16:1)		690.507	C37 H73 O8 N1 P1	3.45904e+10	3.60704e+10	3.75599e+10	3.75972e+10	3.68532e+10	4.04137e+10	2.92957e+10	3.60544e+10	3.62055e+10	33144252516	3.12861e+10	2.52942e+10	3.79889e+10	3.49418e+10	3.21388e+10	3.29999e+10	0.915283	0.160179
PE(16:0_16:1)-H_35.7	PE	Phospholipids	phosphatidylethanolamine	(16:0_16:1)	(16:0)	(16:1)		688.492	C37 H71 O8 N1 P1	6.60433e+09	7.11632e+09	7.22045e+09	7.72616e+09	6.92844e+09	7.60911e+09	6.04981e+09	7.03637e+09	6.73166e+09	5.82441e+09	5.45223e+09	5.32068e+09	6.71173e+09	6.92211e+09	5.96228e+09	6.13216e+09	0.871494	0.0181882
PE(16:0_17:0)+H_28.16	PE	Phospholipids	phosphatidylethanolamine	(16:0_17:0)	(16:0)	(17:0)		706.538	C38 H77 O8 N1 P1	4.33751e+08	3.14227e+08	243224145	1.76503e+08	2.96889e+08	2.74269e+08	2.09754e+08	2.78374e+08	2.05287e+08	2.05993e+08	1.56551e+08	1.16241e+08	2.4772e+08	2.27239e+08	3.48503e+08	2.15362e+08	0.773643	0.160873
PE(16:0_17:0)-H_36.49	PE	Phospholipids	phosphatidylethanolamine	(16:0_17:0)	(16:0)	(17:0)		704.524	C38 H75 O8 N1 P1	9.96539e+07	7.26141e+07	5.71676e+07	3.88533e+07	6.29e+07	6.05274e+07	4.89269e+07	6.2949e+07	4.98053e+07	4.75465e+07	3.19029e+07	2.79106e+07	5.82653e+07	5.9554e+07	9.40607e+07	5.27208e+07	0.837515	0.37311
PE(16:0_18:1)+H_35.86	PE	Phospholipids	phosphatidylethanolamine	(16:0_18:1)	(16:0)	(18:1)		718.538	C39 H77 O8 N1 P1	2.18469e+10	2.72523e+10	2.54395e+10	2.82102e+10	2.47554e+10	2.61326e+10	2.21422e+10	2.51113e+10	2.69309e+10	2.1826e+10	1.96852e+10	1.70433e+10	2.57113e+10	2.43782e+10	18250009117	2.1975e+10	0.875104	0.0960236
PE(16:0_18:1)-H_37.3	PE	Phospholipids	phosphatidylethanolamine	(16:0_18:1)	(16:0)	(18:1)		716.524	C39 H75 O8 N1 P1	4.48003e+09	4.95237e+09	4.8516e+09	4.96709e+09	4.70253e+09	4.97265e+09	4.23248e+09	4.73696e+09	4.5953e+09	3.901e+09	3.76e+09	3.49615e+09	4.70083e+09	4.88895e+09	4.35253e+09	4.24211e+09	0.895533	0.0562552
PE(16:0_20:5)+H_27.95	PE	Phospholipids	phosphatidylethanolamine	(16:0_20:5)	(16:0)	(20:5)		738.507	C41 H73 O8 N1 P1	1.31547e+09	1.62837e+09	1.43554e+09	1.69787e+09	1419999287	1.43753e+09	1.34788e+09	1.46895e+09	1.65453e+09	1.62886e+09	1.63503e+09	1.45898e+09	1.73467e+09	1.63257e+09	1.35304e+09	1.58538e+09	1.07926	0.137108
PE(16:0e)+H_30.22	PE	Phospholipids	phosphatidylethanolamine	(16:0e)	(16:0e)			454.293	C21 H45 O7 N1 P1	8.42924e+07	2.53688e+08	1.5096e+08	4.01717e+08	3.19834e+08	1.96615e+08	1.77704e+08	2.26401e+08	5.76811e+08	2.79581e+08	3.42189e+08	1.5982e+08	2.93704e+08	2.71771e+08	7.29641e+07	2.85263e+08	1.25999	0.432632
PE(16:0e_16:1)+H_42.57	PE	Phospholipids	phosphatidylethanolamine	(16:0e_16:1)	(16:0e)	(16:1)		676.528	C37 H75 O7 N1 P1	9.77533e+07	1.00544e+08	1.84731e+08	3.02481e+08	1.53745e+08	1.53142e+08	1.06255e+08	1.5695e+08	1.47261e+08	2.2165e+08	1.55073e+08	7.52287e+07	1.21254e+08	1.11596e+08	9.35922e+07	1.32236e+08	0.842537	0.468124
PE(16:0e_16:1)-H_36.93	PE	Phospholipids	phosphatidylethanolamine	(16:0e_16:1)	(16:0e)	(16:1)		674.513	C37 H73 O7 N1 P1	1.14133e+07	1.25055e+07	2.66362e+07	4.35383e+07	2.45619e+07	2.44176e+07	1.4836e+07	2.25584e+07	2.08081e+07	3.23801e+07	2.32512e+07	9.8574e+06	1.83767e+07	1.78798e+07	1.57542e+07	1.97582e+07	0.87587	0.586169
PE(16:0e_18:1)+H_44.01	PE	Phospholipids	phosphatidylethanolamine	(16:0e_18:1)	(16:0e)	(18:1)		704.559	C39 H79 O7 N1 P1	6.30501e+08	8.49055e+08	1.1279e+09	1.89038e+09	9.80893e+08	9.80174e+08	7.61663e+08	1.03151e+09	1.0398e+09	3.68169e+09	1.05268e+09	8.30093e+08	9.83514e+08	8.70894e+08	7.89069e+08	1.32111e+09	1.28075	0.515209
PE(16:0e_18:1)-H_38.37	PE	Phospholipids	phosphatidylethanolamine	(16:0e_18:1)	(16:0e)	(18:1)		702.544	C39 H77 O7 N1 P1	3.05317e+07	4.43243e+07	5.9043e+07	8.98484e+07	5.46043e+07	5.00956e+07	3.49745e+07	5.19174e+07	7.517e+07	3.2405e+08	7.92937e+07	4.27848e+07	5.38459e+07	5.58335e+07	2.87994e+07	9.42539e+07	1.81546	0.323057
PE(16:1_12:0)-H_21.57	PE	Phospholipids	phosphatidylethanolamine	(16:1_12:0)	(16:1)	(12:0)		632.43	C33 H63 O8 N1 P1	1.98792e+07	2.36016e+07	3.96197e+07	5.78042e+07	3.73897e+07	2.46747e+07	6.67975e+06	2.99498e+07	2.87511e+07	2.51011e+07	3.02038e+07	8.23533e+06	1.74998e+07	1.44631e+07	1.01776e+07	1.92045e+07	0.641223	0.163052
PE(16:1_13:0)+H_39.0	PE	Phospholipids	phosphatidylethanolamine	(16:1_13:0)	(16:1)	(13:0)		648.46	C34 H67 O8 N1 P1	1.1004e+08	8.78518e+07	6.57044e+07	5.6283e+07	7.45849e+07	5.8351e+07	4.42307e+07	7.10065e+07	5.37524e+07	6.04237e+07	3.38303e+07	2.0561e+06	56218073	4.22117e+07	4.65645e+07	4.2151e+07	0.593621	0.0248532
PE(16:1_13:0)-H_33.03	PE	Phospholipids	phosphatidylethanolamine	(16:1_13:0)	(16:1)	(13:0)		646.445	C34 H65 O8 N1 P1	9.53342e+07	6.50213e+07	5.5278e+07	4.56772e+07	6.6765e+07	5.4546e+07	4.19439e+07	6.06522e+07	4.67031e+07	5.5364e+07	2.26046e+07	1.19059e+07	4.97498e+07	4.11177e+07	5.04003e+07	3.96922e+07	0.654423	0.0400923
PE(16:1_14:0)+H_39.96	PE	Phospholipids	phosphatidylethanolamine	(16:1_14:0)	(16:1)	(14:0)		662.476	C35 H69 O8 N1 P1	1.31739e+09	1.35822e+09	1.27113e+09	1.33898e+09	1.11341e+09	1.25434e+09	8.14967e+08	1.20978e+09	1.24711e+09	1.54705e+09	9.01126e+08	7.45399e+08	1.02718e+09	8.48476e+08	7.11307e+08	1.00395e+09	0.829863	0.157151
PE(16:1_14:0)-H_34.25	PE	Phospholipids	phosphatidylethanolamine	(16:1_14:0)	(16:1)	(14:0)		660.461	C35 H67 O8 N1 P1	7.88038e+08	6.7031e+08	6.90738e+08	7.29439e+08	5.42222e+08	7.11015e+08	5.04422e+08	6.62312e+08	6.87272e+08	7.42692e+08	5.03979e+08	450580789	6.38963e+08	5.41449e+08	4.29041e+08	5.70568e+08	0.861479	0.152039
PE(16:1_14:1)+H_38.99	PE	Phospholipids	phosphatidylethanolamine	(16:1_14:1)	(16:1)	(14:1)		660.46	C35 H67 O8 N1 P1	1.9094e+08	1.63661e+08	1.73896e+08	1.48499e+08	1.37e+08	1.08811e+08	8.98526e+07	1.44666e+08	1.20675e+08	1.36703e+08	7.56318e+07	8.10219e+07	1.44161e+08	1.11151e+08	1.01615e+08	1.10137e+08	0.761322	0.0640182
PE(16:1_14:1)-H_33.53	PE	Phospholipids	phosphatidylethanolamine	(16:1_14:1)	(16:1)	(14:1)		658.445	C35 H65 O8 N1 P1	1.6872e+08	1.7062e+08	1.7495e+08	1.59117e+08	1.4673e+08	1.14156e+08	1.07653e+08	1.48849e+08	1.17388e+08	1.15218e+08	7.81382e+07	9.46954e+07	1.40974e+08	1.20884e+08	1.1105e+08	1.11192e+08	0.747013	0.013878
PE(16:1_16:1)+H_40.53	PE	Phospholipids	phosphatidylethanolamine	(16:1_16:1)	(16:1)	(16:1)		688.491	C37 H71 O8 N1 P1	2.55534e+10	3.02909e+10	2.86364e+10	2.53234e+10	2.65981e+10	2.61766e+10	1.98447e+10	2.60605e+10	2.43107e+10	2.34407e+10	1.68532e+10	1.47192e+10	2.52206e+10	2.15694e+10	2.31174e+10	2.13187e+10	0.818048	0.0323525
PE(16:1_16:1)-H_34.54	PE	Phospholipids	phosphatidylethanolamine	(16:1_16:1)	(16:1)	(16:1)		686.477	C37 H69 O8 N1 P1	6.75345e+09	7.2094e+09	7.22491e+09	6.78015e+09	6.6086e+09	6.58415e+09	5.95891e+09	6.73137e+09	6.31945e+09	6.58709e+09	4.73027e+09	5.2091e+09	6.33905e+09	5.85178e+09	6.1714e+09	5.88687e+09	0.874544	0.0191258
PE(16:1_17:0)+H_42.24	PE	Phospholipids	phosphatidylethanolamine	(16:1_17:0)	(16:1)	(17:0)		704.522	C38 H75 O8 N1 P1	3.21771e+09	6.09566e+09	4.66026e+09	3.52674e+09	6.31789e+09	4.90712e+09	4.42153e+09	4.73527e+09	4.271e+09	4.37463e+09	3.11971e+09	2.39594e+09	5.0033e+09	4.57609e+09	6.68125e+09	4.34599e+09	0.917791	0.578614
PE(16:1_17:0)-H_36.46	PE	Phospholipids	phosphatidylethanolamine	(16:1_17:0)	(16:1)	(17:0)		702.508	C38 H73 O8 N1 P1	1.26419e+09	9.3097e+08	6.7347e+08	5.2416e+08	9.89358e+08	7.83352e+08	7.0204e+08	8.3822e+08	6.15443e+08	6.28848e+08	4.65375e+08	3.8162e+08	7.15192e+08	7.28402e+08	1.10296e+09	6.62548e+08	0.790423	0.193391
PE(16:1_17:0)-H_40.63	PE	Phospholipids	phosphatidylethanolamine	(16:1_17:0)	(16:1)	(17:0)		702.508	C38 H73 O8 N1 P1	11353425	1.21364e+07	8.05361e+06	1.13898e+07	9.75393e+06	1.20549e+07	9.4917e+06	1.06048e+07	8.85687e+06	1.08504e+07	3.66605e+06	1.0675e+07	8.2507e+06	3.85983e+06	6.38155e+06	7.50578e+06	0.70777	0.0365869
PE(16:1_18:1)+H_42.04	PE	Phospholipids	phosphatidylethanolamine	(16:1_18:1)	(16:1)	(18:1)		716.522	C39 H75 O8 N1 P1	5.11061e+10	5.61796e+10	5.51849e+10	5.35192e+10	4.97275e+10	5.09304e+10	4.42455e+10	5.15562e+10	5.23595e+10	4.60899e+10	4.35106e+10	3.548e+10	5.29889e+10	4.75743e+10	4.9941e+10	4.68492e+10	0.908701	0.115176
PE(16:1_18:1)-H_36.25	PE	Phospholipids	phosphatidylethanolamine	(16:1_18:1)	(16:1)	(18:1)		714.508	C39 H73 O8 N1 P1	8.36935e+09	1.01131e+10	9.06983e+09	9.69406e+09	8.42741e+09	8.50928e+09	7.18048e+09	8.76622e+09	8.98457e+09	7.9925e+09	7.02487e+09	6.40441e+09	8.49931e+09	7.93869e+09	8.28688e+09	7.87589e+09	0.898436	0.0977891
PE(16:1_18:2)+H_41.02	PE	Phospholipids	phosphatidylethanolamine	(16:1_18:2)	(16:1)	(18:2)		714.507	C39 H73 O8 N1 P1	6.34366e+09	8.77692e+09	7.52883e+09	8.11494e+09	6.84211e+09	6.44726e+09	4.40764e+09	6.92305e+09	7.38805e+09	6.90949e+09	5.133e+09	4.47792e+09	6.59369e+09	5.28379e+09	4.87946e+09	5.80934e+09	0.83913	0.132116
PE(16:1_18:2)-H_35.12	PE	Phospholipids	phosphatidylethanolamine	(16:1_18:2)	(16:1)	(18:2)		712.492	C39 H71 O8 N1 P1	1.1964e+09	1.51372e+09	1.43362e+09	1.50466e+09	1.24369e+09	1.16803e+09	9.47903e+08	1.28686e+09	1.38481e+09	1.40367e+09	1.08619e+09	1.21245e+09	1.23749e+09	9.99035e+08	9.71913e+08	1.18508e+09	0.920908	0.34053
PE(16:1_18:3)+H_39.98	PE	Phospholipids	phosphatidylethanolamine	(16:1_18:3)	(16:1)	(18:3)		712.491	C39 H71 O8 N1 P1	5.36766e+08	7.46524e+08	6.45054e+08	7.78845e+08	6.44085e+08	6.05548e+08	4.34654e+08	6.27354e+08	6.47832e+08	5.94313e+08	4.20197e+08	4.46436e+08	5.59333e+08	4.65059e+08	3.97392e+08	5.04366e+08	0.803958	0.0544914
PE(16:1_18:3)-H_34.24	PE	Phospholipids	phosphatidylethanolamine	(16:1_18:3)	(16:1)	(18:3)		710.477	C39 H69 O8 N1 P1	1.21201e+08	151994809	1.41146e+08	1.75605e+08	1.31936e+08	1.27715e+08	7.98211e+07	1.32774e+08	1.6553e+08	1.52725e+08	1.20217e+08	1.4259e+08	1.45641e+08	1.16939e+08	9.76703e+07	1.34473e+08	1.0128	0.907502
PE(16:1_20:4)-H_35.38	PE	Phospholipids	phosphatidylethanolamine	(16:1_20:4)	(16:1)	(20:4)		736.492	C41 H71 O8 N1 P1	1.63844e+08	2.49283e+08	1.87044e+08	2.86208e+08	1.83401e+08	1.94493e+08	1.83262e+08	2.06791e+08	2.52126e+08	2.51594e+08	1.92436e+08	2.29864e+08	2.3437e+08	2.22145e+08	1.47437e+08	2.18567e+08	1.05695	0.599085
PE(16:1_20:5)+H_40.52	PE	Phospholipids	phosphatidylethanolamine	(16:1_20:5)	(16:1)	(20:5)		736.491	C41 H71 O8 N1 P1	1.65766e+08	2.20247e+08	2.19153e+08	2.89294e+08	1.7378e+08	2.58348e+08	2.03704e+08	2.18613e+08	2.4713e+08	1.72597e+08	1.69148e+08	1.20766e+08	2.39434e+08	2.27756e+08	1.1966e+08	1.85213e+08	0.847217	0.229144
PE(16:1_20:5)-H_28.88	PE	Phospholipids	phosphatidylethanolamine	(16:1_20:5)	(16:1)	(20:5)		734.477	C41 H69 O8 N1 P1	3.66086e+07	4.37155e+07	5.28041e+07	7.318e+07	3.5433e+07	5.97663e+07	5.28868e+07	5.06278e+07	6.24705e+07	5.06464e+07	4.758e+07	3.94064e+07	6.36375e+07	5.52862e+07	2.10303e+07	4.85796e+07	0.959545	0.790665
PE(16:1e)+H_27.9	PE	Phospholipids	phosphatidylethanolamine	(16:1e)	(16:1e)			452.277	C21 H43 O7 N1 P1	4.93244e+07	6.26989e+07	3.45026e+07	5.72866e+07	5.07753e+07	6.10278e+07	4.2462e+07	5.11539e+07	7.99067e+07	6.20007e+07	3.16988e+07	3.00095e+07	5.04876e+07	4.13582e+07	3.82579e+07	4.76742e+07	0.931975	0.666564
PE(16:1e_16:1)-H_24.44	PE	Phospholipids	phosphatidylethanolamine	(16:1e_16:1)	(16:1e)	(16:1)		672.497	C37 H71 O7 N1 P1	1.2778e+07	2.03156e+06	5.66401e+06	3.69301e+06	6.62356e+06	1.03503e+07	5.49464e+06	6.66216e+06	3.09202e+06	3.52913e+06	1495132	1.2117e+06	4.05737e+06	4.90903e+06	7.8935e+06	3.74112e+06	0.561548	0.107341
PE(16:3)+K_47.21	PE	Phospholipids	phosphatidylethanolamine	(16:3)	(16:3)			500.181	C21 H36 O8 N1 P1 K1	1.07664e+08	1.00726e+08	9.00861e+07	3.1112e+07	4.55828e+07	3.77607e+07	4.99597e+07	6.61274e+07	5.50608e+07	5.01161e+07	6.78755e+07	7.39987e+07	5.85403e+07	6.42936e+07	7.6485e+07	6.37671e+07	0.964307	0.857863
PE(17:0_17:0)+H_42.95	PE	Phospholipids	phosphatidylethanolamine	(17:0_17:0)	(17:0)	(17:0)		720.554	C39 H79 O8 N1 P1	1.23478e+09	1.57948e+09	1.44522e+09	1.57159e+09	1.32483e+09	1.37715e+09	1.17298e+09	1.38658e+09	1.49841e+09	1.1971e+09	1.11325e+09	9.72031e+08	1.4586e+09	1.37435e+09	1.03511e+09	1.23555e+09	0.891078	0.155071
PE(17:0_18:1)+H_43.66	PE	Phospholipids	phosphatidylethanolamine	(17:0_18:1)	(17:0)	(18:1)		732.554	C40 H79 O8 N1 P1	1.56173e+09	2.48787e+09	2.11901e+09	1.70245e+09	2.91492e+09	2.22685e+09	2.08999e+09	2.15755e+09	2.21184e+09	2.2206e+09	1.98547e+09	1.55981e+09	1.62451e+09	2.66985e+09	3.28437e+09	2.22235e+09	1.03003	0.824862
PE(17:0_18:1)-H_38.13	PE	Phospholipids	phosphatidylethanolamine	(17:0_18:1)	(17:0)	(18:1)		730.539	C40 H77 O8 N1 P1	4.07316e+08	2.34201e+08	2.55851e+08	1.57735e+08	2.65068e+08	2.01668e+08	1.98751e+08	2.45799e+08	2.20678e+08	2.28674e+08	1.9491e+08	1.63614e+08	3.05606e+08	3.18747e+08	3.86385e+08	2.59802e+08	1.05697	0.747957
PE(17:0_21:0)-H_40.61	PE	Phospholipids	phosphatidylethanolamine	(17:0_21:0)	(17:0)	(21:0)		774.602	C43 H85 O8 N1 P1	2.39953e+07	1.10659e+07	1.3111e+07	1.00471e+07	1.06287e+07	8.72212e+06	5.64336e+06	1.18876e+07	1.29398e+07	1.06787e+07	4.05373e+06	1.96706e+06	1.07647e+07	9.20578e+06	2.14673e+07	1.01539e+07	0.854154	0.603791
PE(17:1_16:1)+H_41.22	PE	Phospholipids	phosphatidylethanolamine	(17:1_16:1)	(17:1)	(16:1)		702.507	C38 H73 O8 N1 P1	5.57749e+08	4.88803e+08	4.61215e+08	4.83143e+08	4.60947e+08	4.03915e+08	4.07595e+08	4.66195e+08	7.66659e+08	8.68209e+08	4.76638e+08	3.02522e+08	8.1368e+08	6.81485e+08	8.68521e+08	6.8253e+08	1.46404	0.0381765
PE(17:1_16:1)-H_35.37	PE	Phospholipids	phosphatidylethanolamine	(17:1_16:1)	(17:1)	(16:1)		700.492	C38 H71 O8 N1 P1	2.43922e+08	2.10013e+08	2.14668e+08	1.55461e+08	2.25847e+08	1.75804e+08	1.66969e+08	1.98955e+08	1.50983e+08	1.98473e+08	8.40046e+07	1.11408e+08	1.45582e+08	1.28973e+08	2.20432e+08	1.48551e+08	0.746656	0.0426472
PE(17:1_18:1)+H_42.66	PE	Phospholipids	phosphatidylethanolamine	(17:1_18:1)	(17:1)	(18:1)		730.538	C40 H77 O8 N1 P1	7.48017e+08	7.60542e+08	5.96415e+08	3.90641e+08	6.97982e+08	6.19242e+08	8.74889e+08	6.69675e+08	1.03915e+09	1.12717e+09	6.94172e+08	7.18509e+08	1.12483e+09	9.39089e+08	1.00501e+09	9.49704e+08	1.41816	0.00881961
PE(17:1_18:1)-H_36.93	PE	Phospholipids	phosphatidylethanolamine	(17:1_18:1)	(17:1)	(18:1)		728.524	C40 H75 O8 N1 P1	2.22659e+08	1.852e+08	1.50471e+08	1.30801e+08	1.76206e+08	1.53206e+08	1.41188e+08	1.65676e+08	1.47731e+08	1.69939e+08	1.15851e+08	1.1666e+08	1.63804e+08	1.55375e+08	1.92634e+08	1.51714e+08	0.915724	0.397784
PE(17:1_18:2)+H_39.45	PE	Phospholipids	phosphatidylethanolamine	(17:1_18:2)	(17:1)	(18:2)		728.522	C40 H75 O8 N1 P1	3.94453e+08	6.42894e+08	4.11624e+08	6.20015e+08	3.53056e+08	4.12159e+08	1.8133e+08	4.3079e+08	4.71195e+08	3.90664e+08	112318229	80807681	3.63392e+08	3.02096e+08	1.92053e+08	2.73218e+08	0.634225	0.0789053
PE(17:1_18:2)-H_35.96	PE	Phospholipids	phosphatidylethanolamine	(17:1_18:2)	(17:1)	(18:2)		726.508	C40 H73 O8 N1 P1	1.86927e+07	1.59136e+07	1.50066e+07	1.62776e+07	1.73077e+07	1.21e+07	9.03788e+06	1.49052e+07	1.28136e+07	1.7542e+07	1.50754e+07	1.00567e+07	1.40391e+07	1.26775e+07	1.46346e+07	1.38341e+07	0.928143	0.497915
PE(18:0_14:3)+H_39.71	PE	Phospholipids	phosphatidylethanolamine	(18:0_14:3)	(18:0)	(14:3)		686.476	C37 H69 O8 N1 P1	2.83184e+08	3.16371e+08	2.25933e+08	2.06349e+08	2.54457e+08	2.25155e+08	1.11955e+08	2.31915e+08	1.66803e+08	2.1752e+08	1.00833e+08	7.49072e+07	2.29601e+08	1.84516e+08	1.63317e+08	1.625e+08	0.700687	0.055629
PE(18:0_16:0)-H_25.51	PE	Phospholipids	phosphatidylethanolamine	(18:0_16:0)	(18:0)	(16:0)		718.539	C39 H77 O8 N1 P1	3.37398e+07	27675140	2.91649e+07	2.47885e+07	2.45374e+07	2.25397e+07	2.35266e+07	2.65674e+07	2.8655e+07	2.14642e+07	2.05357e+07	1.48633e+07	2.88475e+07	3.40896e+07	3.00465e+07	2.55003e+07	0.959832	0.724002
PE(18:0_18:0)+Na_43.93	PE	Phospholipids	phosphatidylethanolamine	(18:0_18:0)	(18:0)	(18:0)		770.567	C41 H82 O8 N1 P1 Na1	4.94535e+07	9.34596e+07	8.95561e+07	1.03164e+08	7.24076e+07	6.99197e+07	4.74558e+07	7.50595e+07	1.0694e+08	1.19248e+08	8.25221e+07	6.29567e+07	9.47149e+07	8.06513e+07	6.25738e+07	8.70866e+07	1.16024	0.314875
PE(18:0_18:1)+H_44.38	PE	Phospholipids	phosphatidylethanolamine	(18:0_18:1)	(18:0)	(18:1)		746.569	C41 H81 O8 N1 P1	5.17768e+09	5.74963e+09	5.54188e+09	6.21499e+09	5.75427e+09	6.14603e+09	5.51353e+09	5.72829e+09	6.02185e+09	4.50616e+09	4.80919e+09	4.68054e+09	5.47218e+09	5.02468e+09	4.6265e+09	5.02016e+09	0.87638	0.0163848
PE(18:0_18:1)-H_37.71	PE	Phospholipids	phosphatidylethanolamine	(18:0_18:1)	(18:0)	(18:1)		744.555	C41 H79 O8 N1 P1	5.10803e+08	5.23098e+08	4.57819e+08	4.92771e+08	4.58668e+08	4.70087e+08	3.70231e+08	4.69068e+08	5.60085e+08	4.86092e+08	4.17471e+08	3.72883e+08	5.44622e+08	5.06925e+08	5.23127e+08	4.87315e+08	1.0389	0.581879
PE(18:0_20:4)-H_25.53	PE	Phospholipids	phosphatidylethanolamine	(18:0_20:4)	(18:0)	(20:4)		766.539	C43 H77 O8 N1 P1	1.92774e+07	3.0494e+07	1.77265e+07	2.93403e+07	1.89784e+07	2.15615e+07	2.13126e+07	2.26701e+07	3.89361e+07	4.331e+07	2.85398e+07	2.91094e+07	2.94491e+07	3.21802e+07	1.73823e+07	3.12724e+07	1.37946	0.041835
PE(18:0e)+H_32.79	PE	Phospholipids	phosphatidylethanolamine	(18:0e)	(18:0e)			482.324	C23 H49 O7 N1 P1	3.81637e+06	9.68361e+06	7.0418e+06	1.51403e+07	1.48761e+07	8.37848e+06	1.30806e+07	1.02882e+07	3.33562e+07	2.48011e+07	1.36073e+07	6.34887e+06	1.34943e+07	1.22387e+07	1.04456e+06	1.49844e+07	1.45647	0.320601
PE(18:0e_18:1)-H_40.09	PE	Phospholipids	phosphatidylethanolamine	(18:0e_18:1)	(18:0e)	(18:1)		730.576	C41 H81 O7 N1 P1	2.19299e+08	3.43289e+08	4.30796e+08	6.47955e+08	4.47646e+08	4.51469e+08	3.29292e+08	4.09964e+08	2.80825e+08	8.1935e+08	2.59156e+08	1.97422e+08	2.76977e+08	2.77391e+08	2.50262e+08	3.3734e+08	0.822855	0.464726
PE(18:0e_20:4)-H_39.58	PE	Phospholipids	phosphatidylethanolamine	(18:0e_20:4)	(18:0e)	(20:4)		752.56	C43 H79 O7 N1 P1	1.4076e+07	3.23405e+07	4.19723e+07	4.92877e+07	2.88128e+07	5.28459e+07	4.55558e+07	3.78416e+07	3.13855e+07	3.6201e+07	3.15168e+07	2.82724e+07	2.43225e+07	3.05444e+07	1.01223e+07	2.74807e+07	0.726204	0.117558
PE(18:0p_18:1)+H_45.33	PE	Phospholipids	phosphatidylethanolamine	(18:0p_18:1)	(18:0p)	(18:1)		730.575	C41 H81 O7 N1 P1	1.14363e+08	1.70495e+08	1.36961e+08	1.16371e+08	9.98915e+07	1.76779e+08	1.71175e+08	1.40862e+08	1.1211e+08	1.21152e+08	6.85419e+07	9.94158e+07	1.33558e+08	1.11703e+08	1.17015e+08	1.09071e+08	0.774309	0.0503017
PE(18:1_18:1)+H_43.34	PE	Phospholipids	phosphatidylethanolamine	(18:1_18:1)	(18:1)	(18:1)		744.554	C41 H79 O8 N1 P1	4.10619e+10	4.31594e+10	4.25302e+10	4.88393e+10	4.69312e+10	5.28023e+10	4.28592e+10	4.54548e+10	5.05625e+10	4.51472e+10	3.78412e+10	3.25182e+10	4.48616e+10	4.19459e+10	4.18322e+10	4.21013e+10	0.926223	0.2399
PE(18:1_18:1)-H_37.66	PE	Phospholipids	phosphatidylethanolamine	(18:1_18:1)	(18:1)	(18:1)		742.539	C41 H77 O8 N1 P1	6.44867e+09	6.93645e+09	6.33232e+09	7.16177e+09	6.49088e+09	7.01025e+09	5.64007e+09	6.57435e+09	7.00355e+09	6.14126e+09	5.40668e+09	4.64935e+09	6.52436e+09	6.19554e+09	6.42598e+09	6.04953e+09	0.920172	0.169181
PE(18:1_18:2)+H_42.49	PE	Phospholipids	phosphatidylethanolamine	(18:1_18:2)	(18:1)	(18:2)		742.538	C41 H77 O8 N1 P1	1.33127e+10	1.68876e+10	1.52398e+10	1.78085e+10	1.40418e+10	1.30725e+10	1.10681e+10	1.44901e+10	1.721e+10	1.63451e+10	1.41686e+10	1.25341e+10	1.49341e+10	1.26475e+10	1.08921e+10	1.41045e+10	0.973385	0.758066
PE(18:1_18:2)-H_36.77	PE	Phospholipids	phosphatidylethanolamine	(18:1_18:2)	(18:1)	(18:2)		740.524	C41 H75 O8 N1 P1	1.83678e+09	2.14339e+09	2.0327e+09	2.15567e+09	1.96158e+09	1.84355e+09	1.58316e+09	1.93669e+09	2.21191e+09	2.34724e+09	2.25038e+09	1.93821e+09	1.87762e+09	1.77119e+09	1.6788e+09	2.01076e+09	1.03825	0.562024
PE(18:1_18:3)+H_41.68	PE	Phospholipids	phosphatidylethanolamine	(18:1_18:3)	(18:1)	(18:3)		740.522	C41 H75 O8 N1 P1	8.20691e+08	1.17961e+09	1.08962e+09	1.32728e+09	1.04116e+09	8.939e+08	7.78514e+08	1.01868e+09	1.17469e+09	1.26607e+09	1.13579e+09	1.11523e+09	9.68686e+08	8.81915e+08	7.98288e+08	1.04867e+09	1.02943	0.767185
PE(18:1_20:4)+H_42.74	PE	Phospholipids	phosphatidylethanolamine	(18:1_20:4)	(18:1)	(20:4)		766.538	C43 H77 O8 N1 P1	1470561930	2.48305e+09	1.32285e+09	2.57366e+09	1.64335e+09	1.44038e+09	1.70508e+09	1.80556e+09	2.4138e+09	2.61413e+09	1.63473e+09	1.52269e+09	2.1849e+09	1.8965e+09	1.34775e+09	1.94493e+09	1.07719	0.606958
PE(18:1_20:4)-H_36.98	PE	Phospholipids	phosphatidylethanolamine	(18:1_20:4)	(18:1)	(20:4)		764.524	C43 H75 O8 N1 P1	3.73147e+08	5.23284e+08	2.9472e+08	5.25343e+08	3.72588e+08	3.53461e+08	3.88401e+08	4.04421e+08	5.12977e+08	5.90041e+08	3.65295e+08	405856265	4.7539e+08	4.19775e+08	3.87385e+08	4.5096e+08	1.11508	0.318166
PE(18:1e)+H_30.61	PE	Phospholipids	phosphatidylethanolamine	(18:1e)	(18:1e)			480.308	C23 H47 O7 N1 P1	5.92148e+07	7.19862e+07	4.14912e+07	8.20775e+07	7.35136e+07	7.96652e+07	6.50817e+07	6.75758e+07	1.15137e+08	8.96658e+07	6.21866e+06	4.20954e+07	6.862e+07	6.18427e+07	4.9641e+07	6.18887e+07	0.915842	0.699305
PE(18:1e_16:1)-H_37.92	PE	Phospholipids	phosphatidylethanolamine	(18:1e_16:1)	(18:1e)	(16:1)		700.529	C39 H75 O7 N1 P1	1.47863e+07	2.16496e+07	3.54279e+07	5.09448e+07	3.00195e+07	1.99907e+07	1.92673e+07	2.74409e+07	2.81958e+07	6.11696e+07	3.76625e+07	1.61815e+07	2.35327e+07	2.15787e+07	2.18147e+07	3.00194e+07	1.09397	0.736134
PE(18:1e_18:1)-H_39.11	PE	Phospholipids	phosphatidylethanolamine	(18:1e_18:1)	(18:1e)	(18:1)		728.56	C41 H79 O7 N1 P1	8.4989e+07	1.16996e+08	1.37931e+08	1.9205e+08	1.19615e+08	1.4844e+08	1.19126e+08	1.31307e+08	1.09498e+08	5.33082e+08	9.77595e+07	8.10685e+07	1.13841e+08	1.18826e+08	8.03008e+07	1.62054e+08	1.23416	0.643471
PE(18:1e_18:2)-H_38.43	PE	Phospholipids	phosphatidylethanolamine	(18:1e_18:2)	(18:1e)	(18:2)		726.544	C41 H77 O7 N1 P1	1.378e+07	2.0155e+07	2.86467e+07	3.50021e+07	2.53172e+07	1.85032e+07	1.50712e+07	2.23536e+07	2.6616e+07	8.21325e+07	3.48101e+07	1.82646e+07	2.28392e+07	2.32961e+07	1.81034e+07	3.22946e+07	1.44471	0.307016
PE(18:1e_20:4)-H_38.49	PE	Phospholipids	phosphatidylethanolamine	(18:1e_20:4)	(18:1e)	(20:4)		750.544	C43 H77 O7 N1 P1	1.14999e+07	2.73821e+07	2.83133e+07	2.95339e+07	1.84601e+07	2.50179e+07	2.26053e+07	2.32589e+07	2.90188e+07	4.00749e+07	2.35018e+07	1.65364e+07	1.63032e+07	1.80221e+07	8170953	2.16612e+07	0.931305	0.736219
PE(18:1e_20:5)-H_38.39	PE	Phospholipids	phosphatidylethanolamine	(18:1e_20:5)	(18:1e)	(20:5)		748.529	C43 H75 O7 N1 P1	3.39231e+06	5.35711e+06	3.25469e+06	1.77067e+06	950723	4.75865e+06	3.24638e+06	3.24722e+06	5.0092e+06	2.91117e+06	3.90637e+06	1.79133e+06	3.18981e+06	3.45303e+06	2.95029e+06	3.31589e+06	1.02115	0.922817
PE(18:2_18:2)-H_35.89	PE	Phospholipids	phosphatidylethanolamine	(18:2_18:2)	(18:2)	(18:2)		738.508	C41 H73 O8 N1 P1	1.33446e+08	1.77464e+08	1.50482e+08	1.87683e+08	1.50819e+08	1.20328e+08	1.08886e+08	1.47015e+08	1.96744e+08	2.37359e+08	1.91249e+08	1.9375e+08	1.54366e+08	1.31461e+08	1.24549e+08	1.7564e+08	1.1947	0.155955
PE(18:2_20:4)+H_28.05	PE	Phospholipids	phosphatidylethanolamine	(18:2_20:4)	(18:2)	(20:4)		764.522	C43 H75 O8 N1 P1	4.34829e+08	5.90436e+08	4.48641e+08	6.29074e+08	4.56341e+08	5.10642e+08	5.50671e+08	5.17233e+08	6.44909e+08	7.05202e+08	5.8102e+08	4.9752e+08	7.16778e+08	6.42086e+08	4.25527e+08	6.01863e+08	1.16362	0.117722
PE(18:2_20:4)-H_24.17	PE	Phospholipids	phosphatidylethanolamine	(18:2_20:4)	(18:2)	(20:4)		762.508	C43 H73 O8 N1 P1	7.78443e+07	1.22001e+08	8.50502e+07	1.34355e+08	8.57099e+07	9.20832e+07	9.6924e+07	9.91382e+07	1.22933e+08	1.36247e+08	1.03942e+08	9.07277e+07	1.24889e+08	1.1368e+08	7.25967e+07	1.09288e+08	1.10238	0.394432
PE(18:2e)+H_29.4	PE	Phospholipids	phosphatidylethanolamine	(18:2e)	(18:2e)			478.293	C23 H45 O7 N1 P1	2.93755e+06	1.33177e+07	2.78486e+06	1.57889e+07	1.51862e+07	9.99352e+06	0	8.57266e+06	2.11516e+07	1.87973e+06	1.5801e+07	0	0	0	3.01858e+06	5.9787e+06	0.697415	0.543227
PE(18:3e_16:1)+Li_42.26	PE	Phospholipids	phosphatidylethanolamine	(18:3e_16:1)	(18:3e)	(16:1)		704.52	C39 H72 O7 N1 P1 Li1	8.21717e+09	6.09083e+09	4.63021e+09	3.52651e+09	6.31467e+09	4.9037e+09	4.4262e+09	5.44418e+09	4.27004e+09	4.36967e+09	3.12239e+09	2.39544e+09	5.00079e+09	4.57495e+09	6.68236e+09	4.34509e+09	0.798116	0.186413
PE(18:3e_18:1)+Li_43.67	PE	Phospholipids	phosphatidylethanolamine	(18:3e_18:1)	(18:3e)	(18:1)		732.551	C41 H76 O7 N1 P1 Li1	3.57187e+09	2.49448e+09	2.17082e+09	1.70986e+09	2.71763e+09	2.226e+09	2.04637e+09	2.41958e+09	2.16966e+09	2.16133e+09	1.96649e+09	1.56164e+09	2.79795e+09	2.66021e+09	3.27456e+09	2.37026e+09	0.979618	0.877949
PE(18:4_16:1)-H_34.35	PE	Phospholipids	phosphatidylethanolamine	(18:4_16:1)	(18:4)	(16:1)		708.461	C39 H67 O8 N1 P1	3.48783e+07	5.01702e+07	4.41476e+07	6.10223e+07	3.77383e+07	3.87253e+07	3.18429e+07	4.26464e+07	4.8487e+07	3.90992e+07	3.21307e+07	3.55416e+07	4.06264e+07	3.78641e+07	3.17029e+07	3.79217e+07	0.889212	0.308873
PE(19:0_18:1)+H_42.81	PE	Phospholipids	phosphatidylethanolamine	(19:0_18:1)	(19:0)	(18:1)		760.585	C42 H83 O8 N1 P1	3.87841e+10	2.55267e+10	5.40852e+10	3.55468e+10	5.56864e+10	4.16273e+10	4.7202e+10	4.26369e+10	9.4307e+10	7.79247e+10	6.00381e+10	5.27507e+10	8.06989e+10	7.70846e+10	4.53047e+10	6.97298e+10	1.63543	0.00571129
PE(19:0_18:1)-H_26.38	PE	Phospholipids	phosphatidylethanolamine	(19:0_18:1)	(19:0)	(18:1)		758.571	C42 H81 O8 N1 P1	4.57288e+07	3.14394e+07	3.34497e+07	3.25785e+07	3.70937e+07	3.94293e+07	2.84289e+07	3.54498e+07	1.85179e+07	1.77276e+07	1.2756e+07	1.73982e+07	2.99068e+07	3.06057e+07	3.63844e+07	2.33281e+07	0.658061	0.0120928
PE(19:1_18:1)-H_38.35	PE	Phospholipids	phosphatidylethanolamine	(19:1_18:1)	(19:1)	(18:1)		756.555	C42 H79 O8 N1 P1	1.21156e+07	1.32883e+07	1.02486e+07	10333094	1.07254e+07	7.11428e+06	4.10132e+06	9.70379e+06	1.29987e+07	1.79697e+07	1.06214e+07	2.39128e+07	1.16211e+07	1.03988e+07	1.04592e+07	1.39974e+07	1.44247	0.087901
PE(19:1_18:1)-H_43.15	PE	Phospholipids	phosphatidylethanolamine	(19:1_18:1)	(19:1)	(18:1)		756.555	C42 H79 O8 N1 P1	5.72123e+07	6.29675e+07	5.91703e+07	7.83432e+07	6.95103e+07	7.49808e+07	5.7415e+07	6.56571e+07	7.46052e+07	7.35156e+07	5.67695e+07	4.02265e+07	6.81354e+07	5.82903e+07	6.27625e+07	6.20436e+07	0.944965	0.528769
PE(19:4e)+K_28.25	PE	Phospholipids	phosphatidylethanolamine	(19:4e)	(19:4e)			526.233	C24 H42 O7 N1 P1 K1	0	0	0	0	19911.3	0	1.89562e+08	2.70831e+07	0	251482	0	4.16363e+08	0	0	0	5.95164e+07	2.19754	0.632427
PE(20:0_16:0)-H_38.97	PE	Phospholipids	phosphatidylethanolamine	(20:0_16:0)	(20:0)	(16:0)		746.571	C41 H81 O8 N1 P1	3.42716e+07	3.1479e+07	3.10695e+07	3.83611e+07	3.18529e+07	3.33178e+07	2.92016e+07	3.27933e+07	2.90562e+07	1.79687e+07	1.2561e+07	1.30814e+07	2.68782e+07	2.81743e+07	2.82647e+07	2.22835e+07	0.679513	0.00886521
PE(20:0_17:0)+H_28.54	PE	Phospholipids	phosphatidylethanolamine	(20:0_17:0)	(20:0)	(17:0)		762.601	C42 H85 O8 N1 P1	4.16513e+09	5.88976e+09	4.83725e+09	5.88868e+09	4.18091e+09	4.42949e+09	4.05708e+09	4.77833e+09	5.37658e+09	4.27812e+09	3.53637e+09	3.12548e+09	4.92609e+09	4.56456e+09	2.83423e+09	4.09163e+09	0.85629	0.170362
PE(20:0_17:0)-H_26.75	PE	Phospholipids	phosphatidylethanolamine	(20:0_17:0)	(20:0)	(17:0)		760.586	C42 H83 O8 N1 P1	5.90954e+07	2.13894e+07	2.58671e+07	1.66761e+07	2.66748e+07	1.80162e+07	1.30344e+07	2.58219e+07	1.83707e+07	6.1681e+06	4.69407e+06	3.28128e+06	2.0771e+07	2.00187e+07	4.65266e+07	1.71186e+07	0.66295	0.306582
PE(20:0_18:1)+H_45.69	PE	Phospholipids	phosphatidylethanolamine	(20:0_18:1)	(20:0)	(18:1)		774.601	C43 H85 O8 N1 P1	2.58935e+08	3.524e+08	2.67756e+08	3.29825e+08	1.9996e+08	1.33971e+08	2.47083e+08	2.55704e+08	2.86493e+08	4.33619e+08	2.28665e+08	2.48199e+08	1.62754e+08	1.6357e+08	4.34059e+06	2.18234e+08	0.853463	0.527223
PE(20:0_18:1)-H_40.41	PE	Phospholipids	phosphatidylethanolamine	(20:0_18:1)	(20:0)	(18:1)		772.586	C43 H83 O8 N1 P1	6.33548e+07	9.68259e+07	9.3451e+07	1.16304e+08	7.48629e+07	9.03491e+07	8.03416e+07	8.7927e+07	9.573e+07	1.22836e+08	5.24566e+07	4.22556e+07	7.2277e+07	6.48484e+07	5.81284e+07	7.26474e+07	0.826224	0.244446
PE(20:0e_18:1)-H_27.77	PE	Phospholipids	phosphatidylethanolamine	(20:0e_18:1)	(20:0e)	(18:1)		758.607	C43 H85 O7 N1 P1	1.05062e+07	1.97545e+07	3.16905e+07	3.48817e+07	2.73983e+07	3.31497e+07	2.26539e+07	2.57193e+07	1.03664e+07	1.50478e+07	3.16782e+07	1.22035e+07	1.1259e+07	1.3301e+07	1.10655e+07	1.49888e+07	0.582784	0.029963
PE(20:0e_18:2)-H_40.64	PE	Phospholipids	phosphatidylethanolamine	(20:0e_18:2)	(20:0e)	(18:2)		756.591	C43 H83 O7 N1 P1	2.12878e+07	4.84887e+07	6.5455e+07	7.67097e+07	4.53117e+07	7.52784e+07	3.19583e+07	5.20699e+07	4.47059e+07	7.55144e+07	6.18133e+07	2.06281e+07	4.25352e+07	3.8536e+07	1.68642e+07	4.29424e+07	0.824707	0.434555
PE(20:0e_20:4)-H_40.89	PE	Phospholipids	phosphatidylethanolamine	(20:0e_20:4)	(20:0e)	(20:4)		780.591	C45 H83 O7 N1 P1	2.7313e+06	1.15397e+07	1.28129e+07	1.10777e+07	4.66964e+06	1.92478e+07	5.03146e+06	9.5872e+06	1.09239e+07	1.37638e+07	19640370	4.01785e+06	7.77736e+06	7.52896e+06	1.87636e+06	9.36122e+06	0.976429	0.944186
PE(20:0e_20:5)-H_40.32	PE	Phospholipids	phosphatidylethanolamine	(20:0e_20:5)	(20:0e)	(20:5)		778.576	C45 H81 O7 N1 P1	7.38938e+06	1.76008e+07	1.60123e+07	1.94423e+07	1.3746e+07	2.09265e+07	12561773	1.53827e+07	1.38277e+07	1.69008e+07	1.07093e+07	1.25258e+07	1.1655e+07	1.06473e+07	6.45614e+06	1.18174e+07	0.768228	0.121531
PE(20:1_18:1)-H_39.41	PE	Phospholipids	phosphatidylethanolamine	(20:1_18:1)	(20:1)	(18:1)		770.571	C43 H81 O8 N1 P1	2.78933e+07	4.47642e+07	4.42319e+07	5.04701e+07	3.87071e+07	4.76002e+07	3.95745e+07	4.18916e+07	3.47463e+07	4.11971e+07	2.5094e+07	2.18528e+07	3.30616e+07	3.41258e+07	2.83183e+07	3.11994e+07	0.744766	0.0146744
PE(20:1_18:2)-H_38.23	PE	Phospholipids	phosphatidylethanolamine	(20:1_18:2)	(20:1)	(18:2)		768.555	C43 H79 O8 N1 P1	4.6493e+06	7.94368e+06	7.04426e+06	5.07824e+06	3.15488e+06	4.149e+06	1.75443e+06	4.82483e+06	1.02658e+07	1.27491e+07	9.95805e+06	4.33011e+06	7.7764e+06	7.85081e+06	3.76148e+06	8.09881e+06	1.67857	0.0487206
PE(20:1e_16:0)+H_45.21	PE	Phospholipids	phosphatidylethanolamine	(20:1e_16:0)	(20:1e)	(16:0)		732.59	C41 H83 O7 N1 P1	6.78948e+08	1.2069e+09	1.18804e+09	1.79087e+09	1.09888e+09	1.18886e+09	1.07431e+09	1.17526e+09	9.69995e+08	2.46674e+09	9.89835e+08	1.05475e+09	8.49485e+08	8.44726e+08	7.22593e+08	1.1283e+09	0.960048	0.859773
PE(20:1e_16:1)+Na_44.01	PE	Phospholipids	phosphatidylethanolamine	(20:1e_16:1)	(20:1e)	(16:1)		752.556	C41 H80 O7 N1 P1 Na1	1.37217e+08	3.37658e+08	3.35228e+08	3.31266e+08	2.10779e+08	307348632	2.99258e+08	2.79822e+08	3.24538e+08	4.83068e+08	3.00404e+08	2.53413e+08	2.59096e+08	1.94079e+08	1.04141e+08	2.74106e+08	0.979571	0.916235
PE(20:3_13:0)+Li_38.26	PE	Phospholipids	phosphatidylethanolamine	(20:3_13:0)	(20:3)	(13:0)		706.499	C38 H70 O8 N1 P1 Li1	3.97724e+07	6.79779e+07	4.77601e+07	3.31006e+07	2.94582e+07	4.05991e+07	2.1117e+07	3.99693e+07	1.14241e+08	2.59298e+08	5.12564e+06	3.93728e+07	2.8681e+07	2.23222e+07	1.40128e+07	6.90077e+07	1.72652	0.436719
PE(20:3e_18:1)+Li_44.95	PE	Phospholipids	phosphatidylethanolamine	(20:3e_18:1)	(20:3e)	(18:1)		760.583	C43 H80 O7 N1 P1 Li1	7.70674e+10	1.05548e+11	9.25577e+10	1.15275e+11	8.55127e+10	9.1183e+10	8.46845e+10	9.31184e+10	1.03115e+11	8.62437e+10	6.68053e+10	5.98053e+10	9.05006e+10	8.44859e+10	5.33679e+10	7.77606e+10	0.835072	0.0964103
PE(26:1)-H_35.25	PE	Phospholipids	phosphatidylethanolamine	(26:1)	(26:1)			604.398	C31 H59 O8 N1 P1	0	0	0	0	0	0	2.4609e+07	3.51557e+06	46492.9	0	0	8.21122e+07	0	0	0	1.1737e+07	3.33857	0.523278
PE(26:4)+Na_39.82	PE	Phospholipids	phosphatidylethanolamine	(26:4)	(26:4)			622.348	C31 H54 O8 N1 P1 Na1	0	0	0	0	0	9.14222e+06	0	1.30603e+06	0	0	5.26878e+07	0	8.44336e+06	0	7.96124e+06	9.87035e+06	7.55751	0.288627
PE(28:7)+K_43.82	PE	Phospholipids	phosphatidylethanolamine	(28:7)	(28:7)			660.306	C33 H52 O8 N1 P1 K1	0	1.72313e+08	0	2.06017e+08	0	0	1.80723e+08	7.98647e+07	1.27354e+08	0	0	1.68086e+08	2.17221e+08	1.53412e+08	2.59828e+08	1.32272e+08	1.65619	0.346955
PE(30:4e)+Li_38.99	PE	Phospholipids	phosphatidylethanolamine	(30:4e)	(30:4e)			648.457	C35 H64 O7 N1 P1 Li1	1.05538e+08	8.16882e+07	6.21534e+07	5.09014e+07	6.88029e+07	5.04451e+07	3.23693e+07	6.45569e+07	4.93929e+07	5.63251e+07	2.83222e+07	0	5.09339e+07	3.67806e+07	4.27087e+07	3.77805e+07	0.585228	0.0399714
PE(30:5e)+Li_38.19	PE	Phospholipids	phosphatidylethanolamine	(30:5e)	(30:5e)			646.442	C35 H62 O7 N1 P1 Li1	4.13213e+07	2.58874e+07	1.58248e+07	1.52088e+07	1.75763e+07	1.47878e+07	3.34137e+06	1.91354e+07	1.29204e+07	2.19932e+07	4.38121e+06	0	1.87127e+07	9.83155e+06	8.3395e+06	1.08827e+07	0.568718	0.151419
PE(31:1)+Na_40.61	PE	Phospholipids	phosphatidylethanolamine	(15:0_16:1)	(15:0)	(16:1)		698.473	C36 H70 O8 N1 P1 Na1	9.64418e+07	41968943	3.9944e+07	2.39812e+07	5.37241e+07	4.60514e+07	3.46579e+07	4.81099e+07	4.01693e+07	5.94692e+07	3.8856e+07	5.36967e+06	5.57374e+07	5.73705e+07	7.83967e+07	4.79098e+07	0.995841	0.98734
PE(31:2)+H_33.02	PE	Phospholipids	phosphatidylethanolamine	(31:2)	(31:2)			674.476	C36 H69 O8 N1 P1	1.43773e+09	1.16602e+09	9.3214e+08	5.78759e+08	6.98932e+08	7.68772e+08	5.20355e+08	8.71815e+08	6.72352e+08	9.00526e+08	3.52051e+08	1.68861e+08	8.00903e+08	6.34161e+08	6.80809e+08	6.0138e+08	0.689803	0.114776
PE(31:3e)+Li_40.88	PE	Phospholipids	phosphatidylethanolamine	(31:3e)	(31:3e)			664.489	C36 H68 O7 N1 P1 Li1	2.83916e+08	2.45876e+08	1.88681e+08	1.48288e+08	1.61331e+08	1.86818e+08	1.60322e+08	1.96462e+08	2.53865e+08	3.03187e+08	1.09922e+08	7.56684e+07	1.73288e+08	1.54878e+08	1.9184e+08	1.80378e+08	0.918134	0.65826
PE(31:4e)+Li_39.96	PE	Phospholipids	phosphatidylethanolamine	(31:4e)	(31:4e)			662.473	C36 H66 O7 N1 P1 Li1	1.27858e+09	1.34582e+09	1.23652e+09	1.33509e+09	1.11233e+09	1.24404e+09	8.16376e+08	1.19554e+09	1.24454e+09	1.51018e+09	8.87523e+08	7.33881e+08	1.00958e+09	8.39847e+08	6.93075e+08	9.88377e+08	0.826722	0.146056
PE(31:5e)+Li_26.0	PE	Phospholipids	phosphatidylethanolamine	(31:5e)	(31:5e)			660.457	C36 H64 O7 N1 P1 Li1	1.88881e+08	1.62687e+08	1.72235e+08	1.47754e+08	1.35933e+08	1.07469e+08	8.91749e+07	1.43448e+08	119850531	1.35841e+08	7.5635e+07	8.10219e+07	1.43924e+08	1.10425e+08	1.01615e+08	1.09759e+08	0.765149	0.0675228
PE(31:8e)+(CH3CH2)3NH_39.77	PE	Phospholipids	phosphatidylethanolamine	(31:8e)	(31:8e)			763.526	C42 H74 O7 N3 P1	1.67038e+08	7.69018e+07	1.54594e+08	7.60712e+07	5.19302e+07	9.72672e+07	2.46911e+07	9.26419e+07	6.05333e+07	5.15972e+07	2.20617e+07	8.1707e+07	9.7102e+07	7.32464e+07	4.54331e+07	6.16687e+07	0.665667	0.190086
PE(32:4e)+Li_32.98	PE	Phospholipids	phosphatidylethanolamine	(32:4e)	(32:4e)			676.489	C37 H68 O7 N1 P1 Li1	1.09154e+08	8.39469e+07	7.03498e+07	4.44238e+07	5.68405e+07	5.93431e+07	3.68964e+07	6.58507e+07	5.03087e+07	6.80826e+07	2.35128e+07	1.05395e+07	5.99269e+07	4.6014e+07	5.0989e+07	4.41962e+07	0.671158	0.0987213
PE(32:5e)+Li_39.62	PE	Phospholipids	phosphatidylethanolamine	(32:5e)	(32:5e)			674.473	C37 H66 O7 N1 P1 Li1	1.59069e+09	1.27784e+09	1.03194e+09	6.47716e+08	8.03759e+08	8.59771e+08	5.87124e+08	9.71261e+08	7.40097e+08	1.00457e+09	3.92286e+08	1.79724e+08	8.94296e+08	7.13674e+08	7.69498e+08	6.70593e+08	0.690435	0.110695
PE(33:4e)+Li_41.62	PE	Phospholipids	phosphatidylethanolamine	(33:4e)	(33:4e)			690.504	C38 H70 O7 N1 P1 Li1	3.45921e+10	3.62135e+10	3.75585e+10	3.75885e+10	3.69417e+10	4.04138e+10	2.92934e+10	3.60859e+10	3.6347e+10	3.30674e+10	3.15464e+10	2.52896e+10	3.7988e+10	3.49388e+10	3.21348e+10	3.30446e+10	0.91572	0.162147
PE(34:5e)+Li_41.22	PE	Phospholipids	phosphatidylethanolamine	(34:5e)	(34:5e)			702.504	C39 H70 O7 N1 P1 Li1	1.25705e+09	1.0881e+09	8.42759e+08	6.81159e+08	8.54448e+08	8.15685e+08	7.0964e+08	8.92691e+08	7.53656e+08	8.50577e+08	4.76314e+08	3.24301e+08	8.13937e+08	6.81844e+08	8.67828e+08	6.81208e+08	0.763095	0.0802987
PE(34:6e)+Li_40.26	PE	Phospholipids	phosphatidylethanolamine	(34:6e)	(34:6e)			700.489	C39 H68 O7 N1 P1 Li1	1.13547e+08	6.87296e+07	4.06844e+07	5.07396e+07	6.95166e+07	7.62872e+07	4.45743e+07	6.62969e+07	3.7109e+07	6.77553e+07	2.10632e+07	2.12243e+06	4.03717e+07	3.59637e+07	3.97833e+07	3.48812e+07	0.526136	0.0238893
PE(35:1)-H_42.27	PE	Phospholipids	phosphatidylethanolamine	(35:1)	(35:1)			730.539	C40 H77 O8 N1 P1	1.27678e+08	1.11126e+08	1.18102e+08	1.27829e+08	1.13099e+08	1.14618e+08	9.71639e+07	1.15659e+08	1.30867e+08	1.27657e+08	1.13821e+08	9.07094e+07	1.14049e+08	9.86658e+07	1.25424e+08	1.14456e+08	0.989598	0.866372
PE(35:2e)+H_41.24	PE	Phospholipids	phosphatidylethanolamine	(35:2e)	(35:2e)			716.559	C40 H79 O7 N1 P1	5.66917e+07	3.30145e+07	1.09292e+08	5.90773e+07	6.84155e+07	1.22645e+08	7.65822e+07	7.51026e+07	2.11097e+08	1.59742e+08	4.85231e+07	3.0523e+07	3.4057e+07	2.88419e+07	9947.85	7.32563e+07	0.975416	0.95576
PE(35:4e)+Li_42.98	PE	Phospholipids	phosphatidylethanolamine	(35:4e)	(35:4e)			718.536	C40 H74 O7 N1 P1 Li1	2.15861e+10	2.65724e+10	2.47059e+10	2.74468e+10	2.42392e+10	2.54655e+10	2.15208e+10	2.45052e+10	2.6302e+10	2.16034e+10	1.91184e+10	1.67824e+10	2.50808e+10	2.35678e+10	1.79183e+10	2.14819e+10	0.876623	0.0940821
PE(35:5)+Li_38.01	PE	Phospholipids	phosphatidylethanolamine	(35:5)	(35:5)			730.499	C40 H70 O8 N1 P1 Li1	7.62541e+07	7.00448e+07	7.97192e+07	6.17055e+07	7.68472e+07	7.842e+07	2.93424e+07	6.74762e+07	6.26001e+07	6.41814e+07	4.9492e+07	1.17942e+07	6.91685e+07	4.86986e+07	5.80238e+07	5.19941e+07	0.770555	0.145631
PE(36:5e)+Li_42.68	PE	Phospholipids	phosphatidylethanolamine	(36:5e)	(36:5e)			730.536	C41 H74 O7 N1 P1 Li1	1.32777e+09	1.28186e+09	4.43963e+08	9.5684e+08	1.054e+09	9.53229e+08	8.85284e+08	9.86135e+08	1.04825e+09	1.13099e+09	6.94346e+08	7.06702e+08	1.11644e+09	9.33812e+08	1.01557e+09	9.49444e+08	0.962793	0.784122
PE(37:0e)+(CH3CH2)3NH_40.51	PE	Phospholipids	phosphatidylethanolamine	(37:0e)	(37:0e)			863.745	C48 H102 O7 N3 P1	3.02606e+10	2.78229e+10	3.50385e+10	2.75477e+10	2.49599e+10	2.70146e+10	2.71882e+10	2.85475e+10	2.06578e+10	2.03061e+10	2.33346e+10	2.1884e+10	3.01415e+10	2.64424e+10	3.15166e+10	2.48976e+10	0.872145	0.112725
PE(37:4e)+Li_44.43	PE	Phospholipids	phosphatidylethanolamine	(37:4e)	(37:4e)			746.567	C42 H78 O7 N1 P1 Li1	5.14675e+09	5.67684e+09	5.72992e+09	6.29289e+09	5.74549e+09	6.22766e+09	5.67781e+09	5.78534e+09	6.10675e+09	4.57295e+09	4.8873e+09	4.68735e+09	5.60169e+09	5.1627e+09	4.72491e+09	5.10624e+09	0.882617	0.023895
PE(37:5e)+Li_43.36	PE	Phospholipids	phosphatidylethanolamine	(37:5e)	(37:5e)			744.551	C42 H76 O7 N1 P1 Li1	4.1409e+10	4.36421e+10	4.23916e+10	4.92456e+10	4.70344e+10	5.27749e+10	4.29032e+10	4.56287e+10	4.9894e+10	4.517e+10	3.79372e+10	3.42884e+10	4.52499e+10	4.18117e+10	4.17352e+10	4.22981e+10	0.927006	0.20983
PE(38:5e)+H_44.01	PE	Phospholipids	phosphatidylethanolamine	(38:5e)	(38:5e)			752.559	C43 H79 O7 N1 P1	1.49519e+08	3.49633e+08	3.47555e+08	3.44572e+08	2.2362e+08	3.20654e+08	3.1162e+08	2.92453e+08	3.37844e+08	4.96373e+08	3.1371e+08	2.65776e+08	2.72401e+08	2.06268e+08	1.17447e+08	2.87117e+08	0.981754	0.921875
PE(39:1)+H_42.51	PE	Phospholipids	phosphatidylethanolamine	(39:1)	(39:1)			788.616	C44 H87 O8 N1 P1	1.03711e+10	4.58405e+06	1.70957e+10	1.89584e+10	1.41354e+10	1.90976e+10	1.47927e+08	1.14015e+10	1.74633e+10	2.19621e+06	1.38016e+10	2.1347e+08	2.12343e+06	2.39374e+06	9.54029e+09	5.86076e+09	0.514033	0.217341
PE(39:4e)+Li_45.68	PE	Phospholipids	phosphatidylethanolamine	(39:4e)	(39:4e)			774.598	C44 H82 O7 N1 P1 Li1	1.77089e+08	3.08856e+08	2.81952e+08	3.27184e+08	1.92424e+08	2.64538e+08	2.25483e+08	2.53932e+08	1.91859e+08	4.35836e+08	1.98882e+08	2.40204e+08	1.62641e+08	1.21595e+08	1.07677e+08	2.08385e+08	0.820632	0.357424
PE(39:5e)+Li_44.62	PE	Phospholipids	phosphatidylethanolamine	(39:5e)	(39:5e)			772.583	C44 H80 O7 N1 P1 Li1	205837711	2.85703e+08	3.27642e+08	2.73154e+08	3.03744e+08	5.3929e+08	2.87988e+08	3.17622e+08	5.16915e+08	3.99474e+08	4.49897e+08	2.30201e+08	2.73874e+08	1.66122e+08	2.53891e+08	3.27196e+08	1.03014	0.88147
PE(42:0e)+Na_47.65	PE	Phospholipids	phosphatidylethanolamine	(42:0e)	(42:0e)			840.682	C47 H96 O7 N1 P1 Na1	8.80706e+08	8.74811e+08	1.07009e+09	6.35445e+08	6.00571e+08	5.46605e+08	5.77902e+08	7.40876e+08	5.59787e+08	6.33484e+08	7.27464e+08	7.56492e+08	3.94045e+08	6.47104e+08	8.54424e+08	6.53257e+08	0.881736	0.372915
PE(42:3e)+H_49.02	PE	Phospholipids	phosphatidylethanolamine	(42:3e)	(42:3e)			812.653	C47 H91 O7 N1 P1	5.99661e+09	8.18078e+09	6.52625e+09	6.39454e+09	6.67707e+09	5.16428e+09	5.72956e+09	6.3813e+09	7.21243e+09	8.21403e+09	6.90628e+09	6.73158e+09	5.25383e+09	4.90771e+09	5.06541e+09	6.32733e+09	0.991542	0.929649
PE(42:9)+Li_27.34	PE	Phospholipids	phosphatidylethanolamine	(42:9)	(42:9)			820.546	C47 H76 O8 N1 P1 Li1	3.37711e+06	1.57702e+07	1.03282e+07	1.98303e+07	1.30363e+07	3.79903e+07	8.09746e+08	1.30011e+08	1.42673e+07	1.19983e+06	2.30615e+07	7.14618e+08	7.51124e+06	2.25179e+06	4.67991e+06	1.09656e+08	0.843431	0.89554
PE(44:0e)+Na_49.27	PE	Phospholipids	phosphatidylethanolamine	(44:0e)	(44:0e)			868.713	C49 H100 O7 N1 P1 Na1	1.21397e+09	2.01065e+09	2.69555e+09	1.46521e+09	1.32474e+09	1.47522e+09	2.12328e+09	1.75838e+09	1.44233e+09	2.47761e+09	2.17445e+09	1.49045e+09	1.96612e+09	1.98343e+09	1.82319e+09	1.90823e+09	1.08522	0.554262
PE(44:3e)+H_47.58	PE	Phospholipids	phosphatidylethanolamine	(44:3e)	(44:3e)			840.684	C49 H95 O7 N1 P1	8.80706e+08	8.74811e+08	1.07009e+09	6.35445e+08	6.00571e+08	5.46605e+08	5.77902e+08	7.40876e+08	5.59787e+08	6.33484e+08	7.27464e+08	7.56492e+08	3.94045e+08	6.47104e+08	8.54424e+08	6.53257e+08	0.881736	0.372915
PE(6:0_20:3)+Li_31.36	PE	Phospholipids	phosphatidylethanolamine	(6:0_20:3)	(6:0)	(20:3)		608.39	C31 H56 O8 N1 P1 Li1	0	0	0	0	0	9.2803e+06	0	1.32576e+06	6.52851e+07	8.83586e+06	3.3224e+07	0	8.44476e+07	3.02935e+07	0	3.17266e+07	23.9309	0.0495817
PE(6:0_20:4)+Li_29.55	PE	Phospholipids	phosphatidylethanolamine	(6:0_20:4)	(6:0)	(20:4)		606.374	C31 H54 O8 N1 P1 Li1	8.59368e+07	1.5808e+08	2.05629e+08	1.3442e+08	1.59936e+08	1.80566e+08	5.58743e+07	1.40063e+08	2.55874e+08	2.04751e+08	2.45601e+08	3.20076e+07	3.6408e+08	2.78658e+08	1.67635e+08	2.21229e+08	1.5795	0.0982151
PE(6:0_22:4)+Li_31.88	PE	Phospholipids	phosphatidylethanolamine	(6:0_22:4)	(6:0)	(22:4)		634.405	C33 H58 O8 N1 P1 Li1	3.06762e+07	269743553	3.32485e+08	2.2898e+08	2.26648e+08	2.70853e+08	3.68097e+07	1.99456e+08	6.49278e+08	3.29593e+08	4.91535e+08	2.91423e+06	8.22196e+08	4.77839e+08	2.14537e+08	4.26842e+08	2.14003	0.0770023
PEt(16:0_14:1)-H_24.0	PEt	Fatty acyl and other lipids	phosphatidylethanol	(16:0_14:1)	(16:0)	(14:1)		645.45	C35 H66 O8 N0 P1	2.22262e+07	1.00112e+08	1.11678e+08	1.06366e+08	2.42033e+07	6.02216e+07	72482274	7.10414e+07	1.09173e+08	4.78385e+07	3.04764e+07	2.38685e+07	3.47746e+07	3.23287e+07	1.55106e+07	4.19957e+07	0.591144	0.142219
PEt(16:0_14:1)-H_42.24	PEt	Fatty acyl and other lipids	phosphatidylethanol	(16:0_14:1)	(16:0)	(14:1)		645.45	C35 H66 O8 N0 P1	2.92593e+08	2.56323e+08	2.93787e+08	2.93755e+08	3.15041e+08	2.62856e+08	2.62344e+08	2.82386e+08	3.74648e+08	3.12707e+08	2.90225e+08	2.518e+08	2.75332e+08	2.36246e+08	3.44223e+08	2.97883e+08	1.05488	0.470556
PEt(16:0_16:1)-H_43.73	PEt	Fatty acyl and other lipids	phosphatidylethanol	(16:0_16:1)	(16:0)	(16:1)		673.481	C37 H70 O8 N0 P1	3.26418e+08	2.98551e+08	3.55622e+08	3.3572e+08	3.88439e+08	3.49581e+08	2.73928e+08	3.32608e+08	3.80298e+08	3.93413e+08	3.84982e+08	2.41427e+08	3.44515e+08	3.04606e+08	2.70276e+08	3.31359e+08	0.996245	0.963887
PEt(16:1_12:0)-H_40.64	PEt	Fatty acyl and other lipids	phosphatidylethanol	(16:1_12:0)	(16:1)	(12:0)		617.419	C33 H62 O8 N0 P1	6.5864e+06	2.80203e+07	2.25641e+07	2.93567e+07	1.85449e+07	2.52349e+07	1.42523e+07	2.06514e+07	2.74018e+07	2.40756e+07	1.18438e+07	7113724	1.78636e+07	1.27789e+07	1.27814e+07	1.62655e+07	0.787625	0.308388
PEt(16:1_14:1)-H_23.13	PEt	Fatty acyl and other lipids	phosphatidylethanol	(16:1_14:1)	(16:1)	(14:1)		643.434	C35 H64 O8 N0 P1	1.40926e+07	5.80326e+07	4.50767e+07	5.49214e+07	1.76595e+07	1.90115e+07	4.25445e+07	3.59055e+07	7.32457e+07	2.72125e+07	1.33534e+07	1.50434e+07	25463456	2.20362e+07	9.30232e+06	2.65224e+07	0.738672	0.401492
PEt(16:1_14:1)-H_41.12	PEt	Fatty acyl and other lipids	phosphatidylethanol	(16:1_14:1)	(16:1)	(14:1)		643.434	C35 H64 O8 N0 P1	3.37909e+08	4.10311e+08	2.02669e+08	3.52964e+08	3.02744e+08	3.04812e+08	2.75462e+08	3.1241e+08	3.60796e+08	3.05531e+08	1.90758e+08	1.25826e+08	3.07575e+08	2.64074e+08	2.72992e+08	2.61079e+08	0.835692	0.210306
PEt(16:1_16:1)-H_24.41	PEt	Fatty acyl and other lipids	phosphatidylethanol	(16:1_16:1)	(16:1)	(16:1)		671.466	C37 H68 O8 N0 P1	4.30482e+07	2.09091e+08	2.46895e+08	1.66535e+08	8.03121e+07	1.743e+08	2.21427e+08	1.63087e+08	1.55665e+08	5.273e+07	4.93262e+07	4.03246e+07	9.49594e+07	8.91089e+07	5.04235e+07	7.60767e+07	0.46648	0.0242531
PEt(16:1_16:1)-H_42.69	PEt	Fatty acyl and other lipids	phosphatidylethanol	(16:1_16:1)	(16:1)	(16:1)		671.466	C37 H68 O8 N0 P1	3.68943e+08	3.12873e+08	3.42174e+08	4.15675e+08	4.05994e+08	2.83942e+08	3.10804e+08	3.48629e+08	4.25389e+08	3.8626e+08	3.2755e+08	2.61249e+08	3.66981e+08	3.08315e+08	3.88925e+08	3.52096e+08	1.00994	0.905101
PEt(16:1_18:1)-H_25.69	PEt	Fatty acyl and other lipids	phosphatidylethanol	(16:1_18:1)	(16:1)	(18:1)		699.497	C39 H72 O8 N0 P1	6.19771e+07	4.11386e+08	4.32156e+08	2.85982e+08	1.41535e+08	4.43682e+08	5.26769e+08	3.2907e+08	1.67167e+08	5.18269e+07	6.88643e+07	6.40122e+07	1.62809e+08	1.76698e+08	1.09683e+08	1.14437e+08	0.34776	0.0157469
PEt(16:1_18:1)-H_43.53	PEt	Fatty acyl and other lipids	phosphatidylethanol	(16:1_18:1)	(16:1)	(18:1)		699.497	C39 H72 O8 N0 P1	1.81309e+08	1.743e+08	1.91878e+08	2.30206e+08	2.30967e+08	2.65544e+08	1.80161e+08	2.07767e+08	2.84584e+08	2.98951e+08	2.45145e+08	1.49109e+08	2.09731e+08	1.64594e+08	1.68768e+08	2.17269e+08	1.04574	0.725593
PG(15:0_16:1)-H_29.53	PG	Phospholipids	phosphatidylglycerol	(15:0_16:1)	(15:0)	(16:1)		705.471	C37 H70 O10 N0 P1	3.84683e+07	3.59807e+07	1.60345e+07	3.04226e+07	2.56607e+07	3.99196e+07	2.19673e+07	2.97791e+07	5.05286e+07	5.36534e+07	6.64339e+07	6.41158e+07	6.2059e+07	6.87704e+07	7.06942e+07	6.23222e+07	2.09282	1.07659e-05
PG(16:0_14:0)-H_29.84	PG	Phospholipids	phosphatidylglycerol	(16:0_14:0)	(16:0)	(14:0)		693.471	C36 H70 O10 N0 P1	5.11389e+06	9.99141e+06	7.255e+06	9.9846e+06	6.11817e+06	1.1823e+07	6.35661e+06	8.09182e+06	8.62791e+06	6.01732e+06	8673899	7.52153e+06	7.91767e+06	8.16416e+06	9.17609e+06	8.01408e+06	0.990394	0.941336
PG(16:0_16:0)+NH4_41.19	PG	Phospholipids	phosphatidylglycerol	(16:0_16:0)	(16:0)	(16:0)		740.544	C38 H79 O10 N1 P1	1.12716e+07	3.51209e+07	2.74604e+07	5.47514e+07	1.0716e+07	4.18495e+07	1.30034e+07	2.7739e+07	5.56822e+07	1.05056e+07	1.55119e+07	1.37375e+07	2.04254e+07	2.34836e+07	9.86531e+06	2.13159e+07	0.768446	0.481803
PG(16:0_16:0)-H_20.24	PG	Phospholipids	phosphatidylglycerol	(16:0_16:0)	(16:0)	(16:0)		721.503	C38 H74 O10 N0 P1	1.06379e+08	1.54939e+08	1.59775e+08	2.3726e+08	1.65939e+08	2.23982e+08	1.50437e+08	1.71244e+08	1.45416e+08	7.0417e+07	6.97659e+07	1.39932e+08	1.27285e+08	1.1971e+08	8.45381e+07	1.08152e+08	0.631566	0.0121458
PG(16:0_16:1)+NH4_40.33	PG	Phospholipids	phosphatidylglycerol	(16:0_16:1)	(16:0)	(16:1)		738.528	C38 H77 O10 N1 P1	1.21693e+09	1.73338e+09	1.54843e+09	2.25323e+09	1.35e+09	1.86061e+09	1.14621e+09	1.58697e+09	1.69783e+09	1.00819e+09	1.10283e+09	1.64419e+09	1.3931e+09	1.32949e+09	9.88593e+08	1.30918e+09	0.824953	0.161015
PG(16:0_16:1)-H_30.37	PG	Phospholipids	phosphatidylglycerol	(16:0_16:1)	(16:0)	(16:1)		719.487	C38 H72 O10 N0 P1	2.27444e+09	3.28784e+09	2.91278e+09	4.28781e+09	2.56134e+09	3.51715e+09	2.24691e+09	3.01261e+09	2923322717	1.48352e+09	1.50529e+09	2.91607e+09	2.58054e+09	2.482e+09	1.77823e+09	2.23842e+09	0.743018	0.0583927
PG(16:0_17:0)-H_20.6	PG	Phospholipids	phosphatidylglycerol	(16:0_17:0)	(16:0)	(17:0)		735.518	C39 H76 O10 N0 P1	2.09495e+07	1.96147e+07	1.20066e+07	1.43341e+07	1.40335e+07	1.65132e+07	7.64221e+06	1.50134e+07	1.59612e+07	9.3024e+06	5.24213e+06	7.66513e+06	1.1616e+07	1.06367e+07	12144584	1.03669e+07	0.690509	0.0532636
PG(16:0_18:1)+NH4_41.73	PG	Phospholipids	phosphatidylglycerol	(16:0_18:1)	(16:0)	(18:1)		766.559	C40 H81 O10 N1 P1	5.79793e+08	7.60724e+08	7.27415e+08	946242271	6.80879e+08	8.64124e+08	6.18897e+08	7.39725e+08	769956899	4.36205e+08	5.40528e+08	8.40608e+08	6.67495e+08	6.87281e+08	5.63921e+08	6.43714e+08	0.870207	0.209061
PG(16:0_18:1)-H_31.65	PG	Phospholipids	phosphatidylglycerol	(16:0_18:1)	(16:0)	(18:1)		747.518	C40 H76 O10 N0 P1	1.80402e+09	2.38943e+09	2.20627e+09	3.21311e+09	1.93201e+09	2.59355e+09	1.66533e+09	2.25768e+09	2.2626e+09	1.07976e+09	1040290087	2.08161e+09	2.02702e+09	2.00526e+09	1.48551e+09	1.71172e+09	0.75818	0.0728168
PG(16:1_14:0)-H_29.01	PG	Phospholipids	phosphatidylglycerol	(16:1_14:0)	(16:1)	(14:0)		691.456	C36 H68 O10 N0 P1	1.35982e+07	2.59307e+07	1.78458e+07	3.55403e+07	1.40969e+07	2.03662e+07	1.25986e+07	1.99967e+07	2.40306e+07	1.54587e+07	9.17278e+06	1.97266e+07	1.32784e+07	1.32785e+07	9.03128e+06	1.48538e+07	0.742815	0.199438
PG(16:1_16:1)+H_39.29	PG	Phospholipids	phosphatidylglycerol	(16:1_16:1)	(16:1)	(16:1)		719.486	C38 H72 O10 N0 P1	3.80885e+07	6.53135e+07	5.00372e+07	7.44403e+07	4.69169e+07	5.79441e+07	3.42559e+07	5.2428e+07	5.78864e+07	3.38408e+07	1.79299e+07	2.81457e+07	3.2282e+07	2.98474e+07	2.81725e+07	3.25864e+07	0.621545	0.0173495
PG(16:1_16:1)-H_29.4	PG	Phospholipids	phosphatidylglycerol	(16:1_16:1)	(16:1)	(16:1)		717.471	C38 H70 O10 N0 P1	5.71073e+08	2.31749e+08	7.36215e+08	1.07653e+08	6.92478e+08	2.2813e+08	2.58525e+08	4.03689e+08	8.20653e+08	4.30881e+08	2.67172e+08	5.0668e+08	5.22568e+08	4.53837e+08	4.3483e+08	4.90946e+08	1.21615	0.466398
PG(16:1_17:0)+NH4_40.94	PG	Phospholipids	phosphatidylglycerol	(16:1_17:0)	(16:1)	(17:0)		752.544	C39 H79 O10 N1 P1	1.60152e+08	1.51757e+08	8.29068e+07	1.04447e+08	1.0653e+08	1.45528e+08	5.11457e+07	1.14638e+08	1.33037e+08	9.34365e+07	3.58632e+07	4.65167e+07	7.69487e+07	6.45104e+07	8.44967e+07	7.64013e+07	0.666457	0.0736748
PG(16:1_17:0)-H_30.91	PG	Phospholipids	phosphatidylglycerol	(16:1_17:0)	(16:1)	(17:0)		733.503	C39 H74 O10 N0 P1	3.14568e+08	2.98304e+08	1.88552e+08	2.27973e+08	2.3929e+08	2.83918e+08	1.44337e+08	2.4242e+08	2.48007e+08	1.55524e+08	8.48101e+07	1.14016e+08	1.76153e+08	1.64999e+08	1.8656e+08	1.61438e+08	0.665945	0.0216765
PG(16:1_18:1)+NH4_40.8	PG	Phospholipids	phosphatidylglycerol	(16:1_18:1)	(16:1)	(18:1)		764.544	C40 H79 O10 N1 P1	9.19064e+08	6.75454e+08	7.48301e+08	8.16032e+08	8.16909e+08	7.71911e+08	8.68244e+08	8.02274e+08	1.60969e+09	8.48439e+08	6.69628e+08	9.41308e+08	1.01289e+09	8.63439e+08	6.93756e+08	9.4845e+08	1.1822	0.27616
PG(16:1_18:1)-H_30.78	PG	Phospholipids	phosphatidylglycerol	(16:1_18:1)	(16:1)	(18:1)		745.503	C40 H74 O10 N0 P1	1.31409e+09	1.89098e+09	9.9281e+08	7.41547e+08	8.02105e+08	8.3691e+08	6.39282e+08	1.0311e+09	2.03766e+09	1.07384e+09	8.90021e+08	1.43677e+09	1.39972e+09	1.28014e+09	1.05774e+09	1.31084e+09	1.2713	0.224478
PG(16:1_18:2)-H_29.91	PG	Phospholipids	phosphatidylglycerol	(16:1_18:2)	(16:1)	(18:2)		743.487	C40 H72 O10 N0 P1	1.69754e+08	2.82001e+08	2.15928e+08	3.46895e+08	1.77257e+08	2.31973e+08	1.20696e+08	2.20643e+08	2.65885e+08	1.82518e+08	9.51169e+07	1.75926e+08	1.53653e+08	1.25656e+08	9.5832e+07	1.56369e+08	0.708697	0.104455
PG(16:1_20:4)-H_30.72	PG	Phospholipids	phosphatidylglycerol	(16:1_20:4)	(16:1)	(20:4)		767.487	C42 H72 O10 N0 P1	6.26338e+07	8.58852e+07	8.27478e+07	1.25855e+08	6.97825e+07	1.10237e+08	6.64978e+07	8.62342e+07	1.01821e+08	5.49164e+07	5.14342e+07	8.19337e+07	7.83479e+07	7.12489e+07	4.70588e+07	6.95373e+07	0.806377	0.178125
PG(17:0_18:1)-H_32.19	PG	Phospholipids	phosphatidylglycerol	(17:0_18:1)	(17:0)	(18:1)		761.534	C41 H78 O10 N0 P1	1.29423e+08	1.00328e+08	9.20535e+07	1.14749e+08	1.00332e+08	1.5685e+08	8.1344e+07	1.10726e+08	1.18623e+08	6.75529e+07	4.44123e+07	6.20755e+07	8.73478e+07	1.10652e+08	1.09194e+08	8.56939e+07	0.773929	0.109192
PG(17:0_18:2)-H_20.92	PG	Phospholipids	phosphatidylglycerol	(17:0_18:2)	(17:0)	(18:2)		759.518	C41 H76 O10 N0 P1	3.89591e+07	3.3858e+07	2.47808e+07	3.17193e+07	2.72144e+07	3.62192e+07	1.84031e+07	3.01648e+07	3.11732e+07	2.76948e+07	1.31646e+07	3.41968e+07	2.76706e+07	2.37388e+07	2.34194e+07	2.58654e+07	0.85747	0.270676
PG(17:1_16:1)-H_29.99	PG	Phospholipids	phosphatidylglycerol	(17:1_16:1)	(17:1)	(16:1)		731.487	C39 H72 O10 N0 P1	3.00326e+07	2.97055e+07	2.30194e+07	2.56962e+07	2.13235e+07	3.40897e+07	1.92606e+07	2.61611e+07	2.22004e+07	2.02886e+07	6.17782e+06	1.20869e+07	1.52412e+07	1.3577e+07	1.64098e+07	1.51403e+07	0.578732	0.00225044
PG(18:0_18:1)-H_33.0	PG	Phospholipids	phosphatidylglycerol	(18:0_18:1)	(18:0)	(18:1)		775.549	C42 H80 O10 N0 P1	6.79816e+07	1.11318e+08	1.06284e+08	1.5619e+08	8.61395e+07	1.26848e+08	96183514	1.07278e+08	1.09538e+08	5.42872e+07	5.50308e+07	1.32175e+08	7.89463e+07	8.19471e+07	4.68386e+07	7.98232e+07	0.744079	0.114177
PG(18:0_18:2)+NH4_42.24	PG	Phospholipids	phosphatidylglycerol	(18:0_18:2)	(18:0)	(18:2)		792.575	C42 H83 O10 N1 P1	1.94665e+08	1.90994e+08	2.23931e+08	2.75004e+08	2.10523e+08	2.84748e+08	2.38628e+08	2.31213e+08	2.3948e+08	1.70352e+08	1.72818e+08	2.29266e+08	2.22883e+08	2.02887e+08	1.5676e+08	1.99207e+08	0.861571	0.113253
PG(18:1_18:1)-H_32.02	PG	Phospholipids	phosphatidylglycerol	(18:1_18:1)	(18:1)	(18:1)		773.534	C42 H78 O10 N0 P1	4.2447e+08	5.49797e+08	531660369	7.06418e+08	4.7649e+08	7.11963e+08	4.85941e+08	5.55249e+08	5.99604e+08	3.83336e+08	2.72163e+08	1.21749e+09	4.48063e+08	4.79943e+08	3.33897e+08	5.33499e+08	0.960829	0.869683
PG(18:1_18:2)+NH4_41.23	PG	Phospholipids	phosphatidylglycerol	(18:1_18:2)	(18:1)	(18:2)		790.559	C42 H81 O10 N1 P1	1.52056e+08	2.48533e+08	1.8595e+08	2.83079e+08	1.73414e+08	2.17448e+08	1.28482e+08	1.98423e+08	3.01884e+08	2.09344e+08	1.14697e+08	1.49198e+08	2.01564e+08	1.81801e+08	1.62443e+08	1.88704e+08	0.95102	0.755415
PG(18:1_18:2)-H_31.22	PG	Phospholipids	phosphatidylglycerol	(18:1_18:2)	(18:1)	(18:2)		771.518	C42 H76 O10 N0 P1	2.62292e+08	4.45149e+08	3.31564e+08	4.90466e+08	3.07704e+08	3.74346e+08	2.42813e+08	3.50619e+08	4.65734e+08	7.19452e+08	7.76863e+08	8.62814e+08	6.54415e+08	6.07709e+08	7.66642e+08	6.93376e+08	1.97758	0.000154764
PG(18:1_20:5)-H_31.16	PG	Phospholipids	phosphatidylglycerol	(18:1_20:5)	(18:1)	(20:5)		793.503	C44 H74 O10 N0 P1	1.31353e+07	1.90092e+07	1.94532e+07	3.23853e+07	1.72387e+07	2.75824e+07	1.59148e+07	2.06741e+07	2.65347e+07	1.54847e+07	1.05588e+07	1.5024e+07	1.92306e+07	1.74519e+07	1.10627e+07	1.64782e+07	0.797044	0.228923
PG(18:3_20:4)-H_21.11	PG	Phospholipids	phosphatidylglycerol	(18:3_20:4)	(18:3)	(20:4)		791.487	C44 H72 O10 N0 P1	8.49308e+06	9.15386e+06	9.86109e+06	1.12206e+07	8.82227e+06	1.11088e+07	6.02047e+06	9.24003e+06	8.58075e+06	5.49282e+06	5.11373e+06	7.99544e+06	8.12085e+06	8.86597e+06	6.99787e+06	7.30963e+06	0.791084	0.0486314
PG(18:4_16:1)-H_29.41	PG	Phospholipids	phosphatidylglycerol	(18:4_16:1)	(18:4)	(16:1)		739.456	C40 H68 O10 N0 P1	2.32601e+07	3.37293e+07	2.6493e+07	3.65019e+07	2.70156e+07	2.9567e+07	1.95979e+07	2.80235e+07	2.15296e+07	1.54234e+07	9.66515e+06	1.91425e+07	2.11382e+07	1.88991e+07	1.75645e+07	1.76232e+07	0.628872	0.00273367
PG(18:4_17:0)-H_30.92	PG	Phospholipids	phosphatidylglycerol	(18:4_17:0)	(18:4)	(17:0)		755.487	C41 H72 O10 N0 P1	1.14308e+07	1.01099e+07	5.2966e+06	7.34704e+06	8.32357e+06	9.40754e+06	3.58193e+06	7.92818e+06	7.96795e+06	4.99762e+06	2.57391e+06	3.03554e+06	7.01343e+06	6.96225e+06	7.14645e+06	5.67102e+06	0.715299	0.115013
PG(18:4_18:3)-H_30.37	PG	Phospholipids	phosphatidylglycerol	(18:4_18:3)	(18:4)	(18:3)		763.456	C42 H68 O10 N0 P1	7.69578e+06	1.18481e+07	1.28816e+07	1.26932e+07	1.18513e+07	1.25116e+07	6.6922e+06	1.0882e+07	9.12602e+06	5.58987e+06	6.69711e+06	1.24441e+07	9.12297e+06	9.31442e+06	7.23523e+06	8.50425e+06	0.781499	0.0904357
PG(32:2)+Na_39.29	PG	Phospholipids	phosphatidylglycerol	(16:1_16:1)	(16:1)	(16:1)		741.468	C38 H71 O10 N0 P1 Na1	3.10043e+07	5.40848e+07	4.33899e+07	6.12598e+07	4.03073e+07	4.51036e+07	3.11802e+07	4.37614e+07	4.67956e+07	2.61033e+07	1.71473e+07	2.74673e+07	2.87889e+07	2.27365e+07	2.3883e+07	2.75603e+07	0.629785	0.012516
phSM(d32:2)-CH3_34.36	phSM	Sphingolipids	sphingomyelin(phytosphingosine)	(d32:2)	(d32:2)			673.493	C36 H70 O7 N2 P1	2.24899e+06	3.52673e+07	2.24232e+06	8.17776e+06	637813	1.7094e+06	7.00852e+07	1.71955e+07	1.70377e+08	2.04722e+08	3.44621e+07	2.33019e+07	8.75433e+07	9.17349e+07	7.56078e+06	8.85288e+07	5.14836	0.0476262
phSM(d34:2)-CH3_36.29	phSM	Sphingolipids	sphingomyelin(phytosphingosine)	(d34:2)	(d34:2)			701.524	C38 H74 O7 N2 P1	2.42126e+06	1.8767e+07	7.80149e+06	3.93954e+07	117808	4.1167e+06	1.5782e+07	1.26288e+07	2.3376e+07	7.22442e+07	1.98557e+07	2.5552e+07	2.69789e+07	1.52663e+07	3.23837e+07	3.08081e+07	2.43951	0.0651167
PI(15:0_16:0)-H_29.94	PI	Phospholipids	phosphatidylinositol	(15:0_16:0)	(15:0)	(16:0)		795.503	C40 H76 O13 N0 P1	7.45507e+06	2.00811e+07	8.17268e+06	1.77263e+07	5.93981e+06	1.37485e+07	1.11231e+07	1.20352e+07	1.58913e+07	1.98928e+06	279166	1.20887e+06	7.36728e+06	6.89025e+06	4.17147e+06	5.39967e+06	0.448656	0.0395889
PI(15:0_16:1)-H_29.24	PI	Phospholipids	phosphatidylinositol	(15:0_16:1)	(15:0)	(16:1)		793.487	C40 H74 O13 N0 P1	3.59709e+07	5.73356e+07	2.88615e+07	4.6967e+07	2.45656e+07	3.9483e+07	3.04157e+07	3.7657e+07	4.81049e+07	1.78923e+07	7.48299e+06	6.20207e+06	3.20104e+07	2.96538e+07	1.29227e+07	2.20385e+07	0.585241	0.0527926
PI(16:0_12:0)-H_28.37	PI	Phospholipids	phosphatidylinositol	(16:0_12:0)	(16:0)	(12:0)		753.456	C37 H70 O13 N0 P1	621984	1.87508e+06	717549	5.40275e+06	664196	5.19784e+06	353238	2.11895e+06	3.8594e+06	781135	0	33747.9	466947	364696	0	786561	0.371204	0.20858
PI(16:0_14:0)-H_24.69	PI	Phospholipids	phosphatidylinositol	(16:0_14:0)	(16:0)	(14:0)		781.487	C39 H74 O13 N0 P1	1.14496e+07	2.3844e+07	1.10479e+07	2.99769e+07	1.3484e+07	3.05014e+07	11062384	1.87666e+07	2.66906e+07	1.47267e+07	1.80595e+06	4.54205e+06	1.09289e+07	1.21454e+07	5.51836e+06	1.09083e+07	0.58126	0.116805
PI(16:0_14:1)-H_28.91	PI	Phospholipids	phosphatidylinositol	(16:0_14:1)	(16:0)	(14:1)		779.472	C39 H72 O13 N0 P1	1.06267e+07	1.7983e+07	1.06965e+07	3.09638e+07	8.30103e+06	1.69159e+07	1.08079e+07	1.5185e+07	2.12657e+07	5.17685e+06	1.11555e+06	2.57157e+06	9.11095e+06	1.09541e+07	1.64988e+06	7.40637e+06	0.487743	0.0765542
PI(16:0_16:0)+NH4_27.28	PI	Phospholipids	phosphatidylinositol	(16:0_16:0)	(16:0)	(16:0)		828.56	C41 H83 O13 N1 P1	3.26909e+07	6.90171e+07	3.54315e+07	9.05504e+07	3.08743e+07	6.59974e+07	2.58999e+07	5.00659e+07	8.73089e+07	3.74219e+07	1.23325e+07	5.51955e+06	3.71567e+07	3.42727e+07	1.55999e+07	3.28017e+07	0.655171	0.240271
PI(16:0_16:0)-H_20.09	PI	Phospholipids	phosphatidylinositol	(16:0_16:0)	(16:0)	(16:0)		809.519	C41 H78 O13 N0 P1	2.39253e+08	4.9316e+08	2.99973e+08	5.92318e+08	2.4118e+08	3.60876e+08	2.71254e+08	3.56859e+08	4.60553e+08	1.78776e+08	9.71061e+07	1.00052e+08	2.96149e+08	3.10566e+08	1.64423e+08	2.29661e+08	0.643561	0.10241
PI(16:0_16:1)+NH4_40.05	PI	Phospholipids	phosphatidylinositol	(16:0_16:1)	(16:0)	(16:1)		826.544	C41 H81 O13 N1 P1	1.27133e+09	6.59935e+08	8.19775e+08	9.79914e+08	1.37763e+09	1.19655e+09	1.48667e+09	1.11311e+09	3.07898e+09	1.24049e+09	6.5824e+08	6.54903e+08	1.5885e+09	1.59787e+09	8.65465e+08	1.38349e+09	1.2429	0.451049
PI(16:0_16:1)-H_30.12	PI	Phospholipids	phosphatidylinositol	(16:0_16:1)	(16:0)	(16:1)		807.503	C41 H76 O13 N0 P1	2.34534e+09	1.93376e+09	1.2144e+09	1.29555e+09	1.60763e+09	1.89919e+09	2.01537e+09	1.75875e+09	4.47863e+09	1.73968e+09	9.68056e+08	1052554736	3.00719e+09	3.10214e+09	1.65518e+09	2.2862e+09	1.2999	0.33495
PI(16:0_16:1)-H_4.38	PI	Phospholipids	phosphatidylinositol	(16:0_16:1)	(16:0)	(16:1)		807.503	C41 H76 O13 N0 P1	1.67457e+06	2.51646e+06	1.64975e+06	3.39541e+06	1.17885e+06	1.32716e+06	2.1434e+06	1.98366e+06	4.70506e+06	1.45163e+06	561148	1.38699e+06	1.76995e+06	1.92314e+06	786684	1.7978e+06	0.906306	0.761756
PI(16:0_17:0)-H_20.44	PI	Phospholipids	phosphatidylinositol	(16:0_17:0)	(16:0)	(17:0)		823.534	C42 H80 O13 N0 P1	3.03216e+07	5.13574e+07	2.3359e+07	3.99885e+07	2.89541e+07	3.06008e+07	2.37992e+07	3.26258e+07	3.32549e+07	1.44555e+07	4.45006e+06	2.70219e+06	1.74819e+07	2.01461e+07	1.5764e+07	1.54649e+07	0.474009	0.00786057
PI(16:0_18:1)+NH4_41.41	PI	Phospholipids	phosphatidylinositol	(16:0_18:1)	(16:0)	(18:1)		854.575	C43 H85 O13 N1 P1	3.90605e+08	937809820	5.80317e+08	1.08964e+09	4.83854e+08	6.61745e+08	5.91268e+08	6.76462e+08	1.03398e+09	4.60599e+08	2.79767e+08	2.14109e+08	5.40141e+08	5.81748e+08	3.19188e+08	4.89934e+08	0.724259	0.209932
PI(16:0_18:1)-H_31.44	PI	Phospholipids	phosphatidylinositol	(16:0_18:1)	(16:0)	(18:1)		835.534	C43 H80 O13 N0 P1	1.20858e+09	8.95419e+08	7.34096e+08	6.77459e+08	7.79381e+08	9.62713e+08	8.82199e+08	8.7712e+08	2.3759e+09	9.69969e+08	5.55466e+08	5.20184e+08	1.55588e+09	1.64186e+09	8.29706e+08	1.207e+09	1.37609	0.255061
PI(16:0_20:4)-H_30.35	PI	Phospholipids	phosphatidylinositol	(16:0_20:4)	(16:0)	(20:4)		857.519	C45 H78 O13 N0 P1	8.13088e+07	2.05588e+08	1.25846e+08	2.45585e+08	1.19431e+08	1.19582e+07	1.2764e+08	1.31051e+08	2.03609e+08	1.2238e+08	5.53779e+07	8.14556e+07	1.35089e+08	1.26517e+08	6.51389e+07	1.12795e+08	0.860698	0.611596
PI(16:1_16:1)+NH4_39.0	PI	Phospholipids	phosphatidylinositol	(16:1_16:1)	(16:1)	(16:1)		824.528	C41 H79 O13 N1 P1	1.65784e+08	4.61503e+08	2.46073e+08	4.08396e+08	1.97626e+08	2.52941e+08	1.99808e+08	2.76018e+08	3.05254e+08	1.71148e+08	7.36012e+07	9.16101e+07	1.84923e+08	1.73955e+08	9.62542e+07	1.56678e+08	0.567636	0.0444692
PI(16:1_16:1)-H_29.2	PI	Phospholipids	phosphatidylinositol	(16:1_16:1)	(16:1)	(16:1)		805.487	C41 H74 O13 N0 P1	334939588	8.32627e+08	491070971	7.94685e+08	4.28693e+08	5.0308e+08	4.27275e+08	5.44624e+08	4.95815e+08	2.36046e+08	1.14886e+08	1.71091e+08	3.72301e+08	3.7887e+08	1.96233e+08	2.80749e+08	0.515491	0.0131844
PI(16:1_17:0)+NH4_40.69	PI	Phospholipids	phosphatidylinositol	(16:1_17:0)	(16:1)	(17:0)		840.56	C42 H83 O13 N1 P1	1.64704e+08	2.94099e+08	1.25378e+08	2.37476e+08	1.5922e+08	1.7701e+08	1.30737e+08	1.84089e+08	2.65161e+08	1.22629e+08	4.05575e+07	1.97095e+07	1.2977e+08	1.3043e+08	9.71134e+07	1.15053e+08	0.624984	0.095146
PI(16:1_17:0)-H_30.69	PI	Phospholipids	phosphatidylinositol	(16:1_17:0)	(16:1)	(17:0)		821.519	C42 H78 O13 N0 P1	3.22602e+08	5.72379e+08	2.48515e+08	4.39001e+08	3.19286e+08	341738004	2.76171e+08	3.59956e+08	3.91303e+08	1.80347e+08	7.027e+07	5.37663e+07	2.54684e+08	2.62075e+08	1.95774e+08	2.01174e+08	0.558885	0.0231244
PI(16:1_18:1)+NH4_40.55	PI	Phospholipids	phosphatidylinositol	(16:1_18:1)	(16:1)	(18:1)		852.56	C43 H83 O13 N1 P1	5.55933e+08	1.34925e+09	8.89368e+08	1.61533e+09	7.22437e+08	9.6371e+08	8.02601e+08	9.85518e+08	1382433877	8.7516e+08	4.09725e+08	404243588	7.46246e+08	7.68505e+08	4.05334e+08	7.13093e+08	0.723571	0.186379
PI(16:1_18:1)-H_30.57	PI	Phospholipids	phosphatidylinositol	(16:1_18:1)	(16:1)	(18:1)		833.519	C43 H78 O13 N0 P1	9.86981e+08	8.81331e+08	7.60766e+08	6.5275e+08	8.32471e+08	7.35234e+08	6.87736e+08	7.91038e+08	2.11335e+09	1.18141e+09	5.40974e+08	6.47811e+08	1.31631e+09	1.38602e+09	7.02883e+08	1.12697e+09	1.42467	0.16257
PI(16:1_18:2)+NH4_39.55	PI	Phospholipids	phosphatidylinositol	(16:1_18:2)	(16:1)	(18:2)		850.544	C43 H81 O13 N1 P1	1.10367e+08	2.73981e+08	1.52036e+08	2.83213e+08	1.36709e+08	1.80135e+08	1.1124e+08	1.7824e+08	2.42313e+08	1.53016e+08	6.33697e+07	8.1823e+07	1.27906e+08	1.30083e+08	5.91606e+07	1.22525e+08	0.687412	0.154159
PI(16:1_18:2)-H_29.73	PI	Phospholipids	phosphatidylinositol	(16:1_18:2)	(16:1)	(18:2)		831.503	C43 H76 O13 N0 P1	2.01146e+08	4.49941e+08	2.79376e+08	4.95619e+08	2.69758e+08	3.34991e+08	2.23824e+08	3.22094e+08	3.74333e+08	2.00264e+08	8.93066e+07	1.34832e+08	2.54227e+08	2.55776e+08	1.30878e+08	2.0566e+08	0.638509	0.0611793
PI(16:1_18:3)-H_30.08	PI	Phospholipids	phosphatidylinositol	(16:1_18:3)	(16:1)	(18:3)		829.487	C43 H74 O13 N0 P1	2.93909e+08	4.63496e+08	3.35304e+08	5.42191e+08	2.78498e+08	3.82755e+08	3.13089e+08	3.72749e+08	4.03624e+08	2.23361e+08	1.07811e+08	1.12172e+08	3.11857e+08	3.36877e+08	1.84968e+08	2.40096e+08	0.644122	0.0382092
PI(16:1_20:4)+NH4_40.21	PI	Phospholipids	phosphatidylinositol	(16:1_20:4)	(16:1)	(20:4)		874.544	C45 H81 O13 N1 P1	1.05298e+08	2.86967e+08	2.12129e+08	3.75936e+08	1.12172e+08	3.23264e+08	2.18718e+08	2.33498e+08	3.3386e+08	1.26719e+08	8.92615e+07	7.23841e+07	1.78941e+08	1.88581e+08	4.10528e+07	1.47257e+08	0.630657	0.134479
PI(16:1_20:4)-H_30.43	PI	Phospholipids	phosphatidylinositol	(16:1_20:4)	(16:1)	(20:4)		855.503	C45 H76 O13 N0 P1	2.49009e+08	5.30576e+08	4.1617e+08	7.04313e+08	2.76921e+08	5.99649e+08	5.12885e+08	4.69932e+08	5.919e+08	2.70581e+08	1.59203e+08	1.5201e+08	372009722	4.35178e+08	1.35576e+08	3.02351e+08	0.643394	0.0890508
PI(16:1_20:5)-H_19.78	PI	Phospholipids	phosphatidylinositol	(16:1_20:5)	(16:1)	(20:5)		853.487	C45 H74 O13 N0 P1	4.09533e+07	9.62066e+07	6.76327e+07	1.1241e+08	5.47376e+07	9.06727e+07	6.17721e+07	7.49121e+07	8.95299e+07	3.75532e+07	2.07267e+07	2.63781e+07	6.02812e+07	6.28758e+07	2.18506e+07	4.55994e+07	0.608704	0.0545677
PI(17:0_18:1)-H_31.95	PI	Phospholipids	phosphatidylinositol	(17:0_18:1)	(17:0)	(18:1)		849.55	C44 H82 O13 N0 P1	1.94143e+08	3.10891e+08	1.3986e+08	2.65032e+08	1.71096e+08	2.13038e+08	154885763	2.06992e+08	2.19212e+08	1.10095e+08	3.9853e+07	2.84928e+07	1.71026e+08	1.8469e+08	1.35899e+08	1.27038e+08	0.613734	0.0466735
PI(17:0_18:2)-H_31.18	PI	Phospholipids	phosphatidylinositol	(17:0_18:2)	(17:0)	(18:2)		847.534	C44 H80 O13 N0 P1	6.13696e+07	1.02261e+08	5.33649e+07	9.50499e+07	5.8809e+07	6.41293e+07	5.69202e+07	7.02719e+07	7.61595e+07	5.24262e+07	1.46442e+07	1.02424e+07	5.41962e+07	5.91139e+07	3.71498e+07	4.34189e+07	0.617869	0.0425567
PI(17:0_20:4)-H_31.94	PI	Phospholipids	phosphatidylinositol	(17:0_20:4)	(17:0)	(20:4)		871.534	C46 H80 O13 N0 P1	2.28549e+07	3.93312e+07	1.73204e+07	3.35553e+07	2.4136e+07	2.85013e+07	2.31241e+07	2.69747e+07	3.03468e+07	1.68053e+07	5.44351e+06	3.90365e+06	2.54071e+07	2.5136e+07	1.65169e+07	1.76513e+07	0.654366	0.0756014
PI(17:0_20:5)-H_20.76	PI	Phospholipids	phosphatidylinositol	(17:0_20:5)	(17:0)	(20:5)		869.519	C46 H78 O13 N0 P1	9.9493e+06	1.91015e+07	1.00578e+07	1.58816e+07	1.05901e+07	1.24408e+07	9.47421e+06	1.24993e+07	1.34063e+07	8.65441e+06	2.08887e+06	1.32722e+06	1.03339e+07	1.15827e+07	6.28868e+06	7.66887e+06	0.613543	0.0528288
PI(17:1_16:1)-H_29.83	PI	Phospholipids	phosphatidylinositol	(17:1_16:1)	(17:1)	(16:1)		819.503	C42 H76 O13 N0 P1	5.44851e+07	7.81661e+07	3.89314e+07	5.80189e+07	3.84785e+07	6.02183e+07	4.32459e+07	5.30777e+07	5.43942e+07	3.33284e+07	1.03763e+07	6.11069e+06	4.01457e+07	4.1965e+07	2.04336e+07	2.95363e+07	0.556472	0.0188273
PI(17:1_18:2)-H_30.47	PI	Phospholipids	phosphatidylinositol	(17:1_18:2)	(17:1)	(18:2)		845.519	C44 H78 O13 N0 P1	1.14884e+07	1.98039e+07	8.73318e+06	1.79022e+07	1.28637e+07	1.55017e+07	9.99679e+06	1.37557e+07	1.35162e+07	9.90003e+06	2.36666e+06	1.83325e+06	1.13607e+07	1.11806e+07	5.7616e+06	7.98843e+06	0.580736	0.0307406
PI(18:0_16:0)+Na_41.07	PI	Phospholipids	phosphatidylinositol	(18:0_16:0)	(18:0)	(16:0)		861.546	C43 H83 O13 N0 P1 Na1	3.7352e+07	1.23597e+08	6.89606e+07	1.65717e+08	6.07749e+07	8.34667e+07	5.80666e+07	8.54193e+07	1.37091e+08	9.47245e+07	3.63102e+07	3.35871e+07	7.00191e+07	7.1948e+07	3.02608e+07	6.77058e+07	0.792629	0.443529
PI(18:0_16:0)-H_31.54	PI	Phospholipids	phosphatidylinositol	(18:0_16:0)	(18:0)	(16:0)		837.55	C43 H82 O13 N0 P1	1.21298e+08	2.60573e+08	1.56384e+08	3.31974e+08	1.3326e+08	1.6606e+08	1.20847e+08	1.84342e+08	2.57199e+08	9.64892e+07	5.83404e+07	5.18021e+07	1.73354e+08	1.888e+08	7.80051e+07	1.29141e+08	0.700552	0.218611
PI(18:0_18:1)-H_32.78	PI	Phospholipids	phosphatidylinositol	(18:0_18:1)	(18:0)	(18:1)		863.566	C45 H84 O13 N0 P1	1.01102e+08	3.98929e+08	2.46537e+08	5.77745e+08	1.9175e+08	2.77223e+08	2.87051e+08	2.97191e+08	2.9798e+08	1.87198e+08	8.26313e+07	8.6423e+07	1.54724e+08	1.74551e+08	6.95852e+07	1.50442e+08	0.506212	0.0518361
PI(18:0_20:4)+NH4_42.51	PI	Phospholipids	phosphatidylinositol	(18:0_20:4)	(18:0)	(20:4)		904.591	C47 H87 O13 N1 P1	3.26482e+07	1.50041e+08	9.13676e+07	1.44999e+08	7.31034e+07	1.3796e+08	1.10478e+08	1.058e+08	1.82348e+08	9.47781e+07	5.89234e+07	4.74174e+07	8.02814e+07	9.28999e+07	1.97638e+07	8.23446e+07	0.778308	0.374854
PI(18:0_20:4)-H_32.36	PI	Phospholipids	phosphatidylinositol	(18:0_20:4)	(18:0)	(20:4)		885.55	C47 H82 O13 N0 P1	1.09882e+08	4.47299e+08	2.53627e+08	5.00898e+08	1.95941e+08	3.74475e+08	3.33812e+08	3.16562e+08	4.36913e+08	2.1091e+08	1.03413e+08	1.13917e+08	2.30523e+08	2.58435e+08	6.23046e+07	2.02345e+08	0.639196	0.134283
PI(18:1_18:1)+NH4_41.95	PI	Phospholipids	phosphatidylinositol	(18:1_18:1)	(18:1)	(18:1)		880.591	C45 H87 O13 N1 P1	1.78896e+08	3.87412e+08	3.12045e+08	5.48025e+08	275851419	3.27519e+08	3.57955e+08	3.41101e+08	4.158e+08	3.24928e+08	1.87089e+08	1.67667e+08	2.47268e+08	2.33098e+08	1.38189e+08	2.44863e+08	0.717861	0.11389
PI(18:1_18:1)-H_31.89	PI	Phospholipids	phosphatidylinositol	(18:1_18:1)	(18:1)	(18:1)		861.55	C45 H82 O13 N0 P1	6.07954e+08	5.4237e+08	4.73205e+08	6.49077e+08	5.57066e+08	6.39198e+08	5.65249e+08	5.76303e+08	1.32174e+09	7.95862e+08	3.97868e+08	4.31932e+08	8.28284e+08	8.97279e+08	4.32719e+08	7.29383e+08	1.26562	0.278568
PI(18:1_18:2)+NH4_41.03	PI	Phospholipids	phosphatidylinositol	(18:1_18:2)	(18:1)	(18:2)		878.575	C45 H85 O13 N1 P1	2.8961e+08	8.41969e+08	4.85462e+08	4.95563e+08	4.31212e+08	5.87875e+08	4.17979e+08	5.07096e+08	9.21001e+08	6.47925e+08	2.77775e+08	2.54354e+08	4.77772e+08	4.68859e+08	2.20123e+08	4.6683e+08	0.920595	0.734382
PI(18:1_18:2)-H_31.03	PI	Phospholipids	phosphatidylinositol	(18:1_18:2)	(18:1)	(18:2)		859.534	C45 H80 O13 N0 P1	4.42971e+08	6.08951e+08	3.75755e+08	6.6067e+08	6.70191e+08	4.02764e+08	7.02913e+08	5.52031e+08	1.12154e+09	7.74277e+08	3.37406e+08	3.68933e+08	7.40311e+08	7.48655e+08	3.436e+08	6.33532e+08	1.14764	0.526926
PI(18:1_20:4)+NH4_41.39	PI	Phospholipids	phosphatidylinositol	(18:1_20:4)	(18:1)	(20:4)		902.575	C47 H85 O13 N1 P1	4.099e+07	2.15246e+08	1.35791e+08	2.32966e+08	7.83696e+07	1.79743e+08	1.67689e+08	1.50113e+08	2.56596e+08	1.16201e+08	7.35663e+07	4.15828e+07	1.18812e+08	1.40315e+08	2.67802e+07	1.1055e+08	0.736445	0.334619
PI(18:1_20:4)-H_20.91	PI	Phospholipids	phosphatidylinositol	(18:1_20:4)	(18:1)	(20:4)		883.534	C47 H80 O13 N0 P1	7.45059e+07	2.34476e+08	1.5741e+08	2.4332e+08	1.07045e+08	1.92919e+08	1.41151e+08	1.64404e+08	2.46232e+08	1.19432e+08	7.5131e+07	65329408	1.53983e+08	1.6371e+08	4.75047e+07	1.24475e+08	0.757126	0.283319
PI(18:1_20:5)+NH4_40.7	PI	Phospholipids	phosphatidylinositol	(18:1_20:5)	(18:1)	(20:5)		900.56	C47 H83 O13 N1 P1	5.67538e+07	1.38397e+08	1.28595e+08	1.89578e+08	7.50372e+07	1.71276e+08	1.16284e+08	1.25132e+08	1.92922e+08	9.25236e+07	6.24532e+07	3.05007e+07	1.27044e+08	1.31099e+08	1.88509e+07	9.36276e+07	0.748233	0.308568
PI(18:1_20:5)-H_30.74	PI	Phospholipids	phosphatidylinositol	(18:1_20:5)	(18:1)	(20:5)		881.519	C47 H78 O13 N0 P1	1.47305e+08	3.68366e+08	2.85337e+08	4.44526e+08	1.99844e+08	3.63988e+08	2.68808e+08	2.96882e+08	3.80937e+08	1.93209e+08	1.20865e+08	9.68002e+07	2.75119e+08	2.83838e+08	8.49807e+07	2.05107e+08	0.69087	0.137488
PI(18:2_13:0)-H_28.4	PI	Phospholipids	phosphatidylinositol	(18:2_13:0)	(18:2)	(13:0)		791.472	C40 H72 O13 N0 P1	2.35075e+07	2.90046e+07	2.10489e+07	2.50873e+07	1.36181e+07	1.84457e+07	1.23784e+07	2.04415e+07	2.05637e+07	7.48191e+06	2.09019e+06	0	1.71778e+07	1.80893e+07	6.6669e+06	1.02957e+07	0.503666	0.0236582
PI(18:3_20:5)-H_30.38	PI	Phospholipids	phosphatidylinositol	(18:3_20:5)	(18:3)	(20:5)		877.487	C47 H74 O13 N0 P1	1.72432e+07	4.36332e+07	3.19918e+07	5.16902e+07	2.38533e+07	4.90953e+07	3.94186e+07	3.67037e+07	4.54339e+07	2.07396e+07	1.33127e+07	1.11759e+07	3.34446e+07	3.51969e+07	9.45276e+06	2.4108e+07	0.656829	0.105687
PI(18:4_16:1)-H_29.18	PI	Phospholipids	phosphatidylinositol	(18:4_16:1)	(18:4)	(16:1)		827.472	C43 H72 O13 N0 P1	3.95563e+07	7.78703e+07	5.20037e+07	6.84399e+07	4.64097e+07	5.05548e+07	4.38826e+07	5.41025e+07	4.54621e+07	2.43866e+07	1.22756e+07	1.99962e+07	4.27802e+07	4.62919e+07	2.40178e+07	3.07444e+07	0.568261	0.00836206
PI(18:4_17:0)-H_30.71	PI	Phospholipids	phosphatidylinositol	(18:4_17:0)	(18:4)	(17:0)		843.503	C44 H76 O13 N0 P1	3.41327e+07	6.11483e+07	2.95729e+07	4.58065e+07	4.00172e+07	4.14862e+07	3.00757e+07	4.03199e+07	4.13891e+07	1.99669e+07	8.72734e+06	8.11126e+06	2.86682e+07	3.00233e+07	2.28629e+07	2.28213e+07	0.566005	0.0145812
PI(18:4_18:3)-H_20.08	PI	Phospholipids	phosphatidylinositol	(18:4_18:3)	(18:4)	(18:3)		851.472	C45 H72 O13 N0 P1	1.30803e+07	2.32759e+07	1.85033e+07	2.57473e+07	1.49739e+07	1.9588e+07	1.41177e+07	1.84695e+07	2.08963e+07	9.53833e+06	5.00407e+06	5.6167e+06	1.65411e+07	1.65779e+07	8.84559e+06	1.186e+07	0.642141	0.0455789
PI(19:0_18:1)-H_33.33	PI	Phospholipids	phosphatidylinositol	(19:0_18:1)	(19:0)	(18:1)		877.581	C46 H86 O13 N0 P1	2.27023e+07	4.20886e+07	1.95363e+07	3.88685e+07	2.37664e+07	3.27953e+07	1.8878e+07	2.83765e+07	2.4575e+07	1.10982e+07	2.65125e+06	2.81524e+06	2.00003e+07	2.32417e+07	1.5933e+07	1.43307e+07	0.50502	0.0153267
PI(20:0_16:0)-H_33.17	PI	Phospholipids	phosphatidylinositol	(20:0_16:0)	(20:0)	(16:0)		865.581	C45 H86 O13 N0 P1	1.19979e+07	5.62982e+07	2.58735e+07	8.42663e+07	2.28906e+07	3.75876e+07	3.24468e+07	3.87658e+07	4.65321e+07	1.74041e+07	3.76156e+06	4.64602e+06	2.089e+07	2.40899e+07	7.24345e+06	1.77953e+07	0.459046	0.0811553
PI(20:0_20:4)-H_33.88	PI	Phospholipids	phosphatidylinositol	(20:0_20:4)	(20:0)	(20:4)		913.581	C49 H86 O13 N0 P1	463585	1.01784e+07	5.02904e+06	9.81661e+06	2.26921e+06	8.83738e+06	5.74792e+06	6.04888e+06	7.45524e+06	6.10984e+06	1.72968e+06	1.54081e+06	1.70057e+06	1.93107e+06	383296	2.97864e+06	0.492429	0.107565
PI(20:1_18:2)-H_32.48	PI	Phospholipids	phosphatidylinositol	(20:1_18:2)	(20:1)	(18:2)		887.566	C47 H84 O13 N0 P1	1.48959e+06	5.15124e+07	1.45051e+07	7.55035e+07	1.14023e+07	3.56285e+07	3.03164e+07	3.14797e+07	5.67098e+07	1.65377e+07	2.07567e+06	3.56654e+06	1.48396e+07	2.32126e+07	633786	1.67965e+07	0.533567	0.253156
PI(20:3_20:4)-H_21.67	PI	Phospholipids	phosphatidylinositol	(20:3_20:4)	(20:3)	(20:4)		907.534	C49 H80 O13 N0 P1	305028	1.72004e+07	2.87502e+06	2.74306e+07	751739	1.53041e+07	1.0754e+07	1.06601e+07	1.95554e+07	3.69511e+06	962253	728495	4.84694e+06	8.37976e+06	0	5.45256e+06	0.511491	0.284154
PI(20:4_20:4)-H_20.91	PI	Phospholipids	phosphatidylinositol	(20:4_20:4)	(20:4)	(20:4)		905.519	C49 H78 O13 N0 P1	9.3248e+06	3.18986e+07	2.19139e+07	2.96004e+07	1.47951e+07	2.52731e+07	2.20695e+07	2.2125e+07	3.17197e+07	1.6643e+07	1.03904e+07	7.1523e+06	2.26941e+07	2.24998e+07	6.26113e+06	1.67658e+07	0.757773	0.273647
PI(20:5_18:2)-H_29.93	PI	Phospholipids	phosphatidylinositol	(20:5_18:2)	(20:5)	(18:2)		879.503	C47 H76 O13 N0 P1	1.76881e+07	3.95634e+07	3.48223e+07	4.69761e+07	2.34939e+07	4.03937e+07	3.1197e+07	3.34478e+07	4.84765e+07	2.02482e+07	8.43004e+06	9.69537e+06	3.51766e+07	3.34699e+07	6.63672e+06	2.31619e+07	0.69248	0.18485
PI(20:5_20:4)+NH4_39.78	PI	Phospholipids	phosphatidylinositol	(20:5_20:4)	(20:5)	(20:4)		922.544	C49 H81 O13 N1 P1	2.23309e+06	1.41829e+07	1.55678e+07	1.76516e+07	2.28528e+06	2.09564e+07	1.7023e+07	1.28429e+07	2.94718e+07	3.73804e+06	4.39272e+06	0	1.49152e+07	1.38966e+07	0	9.48777e+06	0.738758	0.511778
PI(20:5_20:5)+NH4_38.92	PI	Phospholipids	phosphatidylinositol	(20:5_20:5)	(20:5)	(20:5)		920.528	C49 H79 O13 N1 P1	6.32536e+06	4.36102e+06	1.63277e+07	2.36341e+07	5.16656e+06	3.26758e+07	1.84161e+07	1.52724e+07	2.8521e+07	5.89407e+06	6.15052e+06	0	1.41139e+07	1.32256e+07	0	9.70072e+06	0.635181	0.334013
PI(20:5_20:5)-H_29.28	PI	Phospholipids	phosphatidylinositol	(20:5_20:5)	(20:5)	(20:5)		901.487	C49 H74 O13 N0 P1	1.10575e+07	1.38989e+07	2.31375e+07	2.80763e+07	9.97437e+06	5.3513e+07	3.01167e+07	2.42535e+07	3.96818e+07	9.11615e+06	1.02577e+07	1.4393e+06	2.29779e+07	2.7199e+07	68002.6	1.582e+07	0.652277	0.311258
PI(31:2)+NH4_38.13	PI	Phospholipids	phosphatidylinositol	(31:2)	(31:2)			810.513	C40 H77 O13 N1 P1	4.67122e+07	9.911e+07	3.87304e+07	5.5442e+07	2.7835e+07	5.05727e+07	6.0118e+06	4.63449e+07	4.63649e+07	3.81242e+07	2.684e+06	0	3.01412e+07	2.93769e+07	1.23956e+07	2.27267e+07	0.490382	0.0935684
PI(32:1)+Na_40.05	PI	Phospholipids	phosphatidylinositol	(16:0_16:1)	(16:0)	(16:1)		831.499	C41 H77 O13 N0 P1 Na1	1.5156e+08	3.24351e+08	2.04369e+08	3.81451e+08	1.65769e+08	2.57577e+08	1.67072e+08	2.36021e+08	3.06502e+08	1.34357e+08	8.69291e+07	6.3841e+07	1.89597e+08	1.98433e+08	1.09664e+08	1.55618e+08	0.659337	0.105799
PI(32:2)+Na_39.0	PI	Phospholipids	phosphatidylinositol	(16:1_16:1)	(16:1)	(16:1)		829.484	C41 H75 O13 N0 P1 Na1	2.61776e+07	7.41647e+07	3.83941e+07	6.39897e+07	3.07384e+07	3.92054e+07	2.8705e+07	4.30536e+07	4.60153e+07	2.23123e+07	9.58747e+06	1.00012e+07	2.75352e+07	2.62455e+07	1.4481e+07	2.23111e+07	0.518218	0.0342415
PI(33:1e)-H_31.42	PI	Phospholipids	phosphatidylinositol	(33:1e)	(33:1e)			807.539	C42 H80 O12 N0 P1	2.99246e+07	6.33412e+07	3.06957e+07	2.60836e+07	2.9551e+07	5.34371e+07	2.25131e+07	3.65066e+07	3.29654e+07	2.22178e+07	8.8595e+06	5.15628e+06	2.21851e+07	2.31257e+07	1.53053e+07	1.8545e+07	0.50799	0.0257575
PI(34:3)+Na_39.55	PI	Phospholipids	phosphatidylinositol	(16:1_18:2)	(16:1)	(18:2)		855.499	C43 H77 O13 N0 P1 Na1	9.66992e+06	2.79006e+07	1.75501e+07	2.74088e+07	1.53198e+07	1.83494e+07	7.63353e+06	1.76903e+07	2.80338e+07	1.66872e+07	4.72906e+06	2.63134e+06	1.42078e+07	1.39755e+07	6.58072e+06	1.24065e+07	0.701316	0.256998
PI(36:4)+NH4_40.95	PI	Phospholipids	phosphatidylinositol	(36:4)	(36:4)			876.56	C45 H83 O13 N1 P1	1.59374e+08	1.05241e+08	2.69398e+08	1.56891e+08	1.9825e+08	1.55605e+08	3.0897e+08	1.9339e+08	5.11933e+08	5.93415e+08	5.1189e+08	4.09784e+08	2.2805e+08	2.24902e+08	1.02316e+08	3.68899e+08	1.90754	0.0480368
PIP(16:0_13:0)-H_30.36	PIP	Phospholipids	phosphatidylinositol	(16:0_13:0)	(16:0)	(13:0)		847.438	C38 H73 O16 N0 P2	1.16258e+07	1.38512e+07	1.45869e+07	1.46976e+07	1.24667e+07	1.19468e+07	9.71364e+06	1.26984e+07	8.91083e+06	7.00428e+06	7.56703e+06	1.20364e+07	1.23237e+07	1.27264e+07	1.04866e+07	1.01508e+07	0.799374	0.0434771
PIP(16:0_17:0)-H_30.89	PIP	Phospholipids	phosphatidylinositol	(16:0_17:0)	(16:0)	(17:0)		903.501	C42 H81 O16 N0 P2	1.08843e+07	2.57709e+07	2.37991e+07	3.40596e+07	1.58807e+07	2.94681e+07	2.18995e+07	2.31089e+07	2.93326e+07	1.57186e+07	1.0007e+07	4.59722e+06	2.34889e+07	2.50316e+07	4.29794e+06	1.60677e+07	0.695304	0.174057
PIP(18:1_13:0)-H_30.81	PIP	Phospholipids	phosphatidylinositol	(18:1_13:0)	(18:1)	(13:0)		873.454	C40 H75 O16 N0 P2	8.22707e+06	9.70475e+06	9.3188e+06	1.08379e+07	9.53155e+06	9.82156e+06	6.24542e+06	9.09814e+06	9.54264e+06	6.47371e+06	5.73102e+06	8.7467e+06	7.83164e+06	7.31401e+06	6.81127e+06	7.493e+06	0.823575	0.0536268
PS(11:0_18:1)-H_17.39	PS	Phospholipids	phosphatidylserine	(11:0_18:1)	(11:0)	(18:1)		690.435	C35 H65 O10 N1 P1	0	7.71514e+06	1.23761e+07	845148	2.08238e+06	1.78304e+07	448677	5.89969e+06	4.39831e+07	1.26367e+07	1.70986e+07	0	5.21624e+06	3.4882e+06	689830	1.18733e+07	2.01252	0.378376
PS(16:0_16:0)-H_27.5	PS	Phospholipids	phosphatidylserine	(16:0_16:0)	(16:0)	(16:0)		734.498	C38 H73 O10 N1 P1	6.01275e+06	3.08391e+07	1.64197e+07	3.02782e+07	7.19249e+06	1.85168e+07	9.88677e+06	1.70208e+07	2.60931e+07	1.0939e+07	2.3582e+06	3.52433e+06	6.23444e+06	6.54555e+06	2.6928e+06	8.34105e+06	0.49005	0.11049
PS(16:0_16:1)+H_40.28	PS	Phospholipids	phosphatidylserine	(16:0_16:1)	(16:0)	(16:1)		734.497	C38 H73 O10 N1 P1	1.43665e+07	1.7864e+08	8.0086e+07	2.08937e+08	4.02908e+07	9.79556e+07	4.11247e+07	9.44859e+07	1.72743e+08	9.61486e+07	3.05628e+07	1.64102e+07	1.49139e+07	3.43961e+07	5.91391e+06	5.30126e+07	0.561063	0.273508
PS(16:0_16:1)-H_27.44	PS	Phospholipids	phosphatidylserine	(16:0_16:1)	(16:0)	(16:1)		732.482	C38 H71 O10 N1 P1	7.29697e+07	3.10436e+08	2.05346e+08	3.68186e+08	9.60836e+07	1.95593e+08	1.24265e+08	1.96126e+08	2.70781e+08	1.28648e+08	4.52249e+07	2.70516e+07	8.81794e+07	8.62777e+07	4.12007e+07	9.81948e+07	0.500673	0.0878377
PS(16:0_18:1)+H_27.82	PS	Phospholipids	phosphatidylserine	(16:0_18:1)	(16:0)	(18:1)		762.528	C40 H77 O10 N1 P1	7.86925e+07	3.99365e+08	2.43623e+08	3.94393e+08	1.23751e+08	2.47332e+08	1.96472e+08	2.40518e+08	4.57326e+08	3.51381e+08	8.99057e+07	6.40231e+07	1.00271e+08	1.15404e+08	4.44002e+07	1.74673e+08	0.726235	0.408811
PS(16:0_18:1)-H_28.68	PS	Phospholipids	phosphatidylserine	(16:0_18:1)	(16:0)	(18:1)		760.513	C40 H75 O10 N1 P1	2.80248e+08	4.3227e+08	4.65588e+08	7.02476e+08	3.74322e+08	631042096	5.54593e+08	4.91506e+08	1.22302e+09	749657382	1.85514e+08	2.54642e+08	3.92805e+08	3.89161e+08	1.90746e+08	4.83649e+08	0.984016	0.960525
PS(16:0_8:0)-H_18.36	PS	Phospholipids	phosphatidylserine	(16:0_8:0)	(16:0)	(8:0)		622.373	C30 H57 O10 N1 P1	1.66089e+06	1.63091e+07	4.16676e+07	8.7466e+06	1.36401e+07	4.21532e+07	9.05422e+06	1.90331e+07	6.65169e+07	2.76476e+07	6.63273e+07	571513	1.81885e+07	1.61938e+07	5.5186e+06	2.87092e+07	1.50838	0.438612
PS(16:1_14:0)-H_17.28	PS	Phospholipids	phosphatidylserine	(16:1_14:0)	(16:1)	(14:0)		704.451	C36 H67 O10 N1 P1	319010	3.92159e+06	2.38061e+06	6.20351e+06	682674	2.32827e+06	425237	2.32299e+06	4.31606e+06	1.27075e+06	100657	59956.4	150286	295245	114791	901107	0.387909	0.185893
PS(16:1_16:1)+H_39.26	PS	Phospholipids	phosphatidylserine	(16:1_16:1)	(16:1)	(16:1)		732.481	C38 H71 O10 N1 P1	2.22947e+07	1.14041e+08	6.44145e+07	9.66595e+07	39159098	6.03367e+07	3.10438e+07	6.11357e+07	9.08536e+07	5.66806e+07	1.37839e+07	1.67059e+07	2.63353e+07	2.32683e+07	1.39681e+07	3.45137e+07	0.564542	0.141873
PS(16:1_16:1)-H_26.37	PS	Phospholipids	phosphatidylserine	(16:1_16:1)	(16:1)	(16:1)		730.466	C38 H69 O10 N1 P1	4.04964e+07	1.63644e+08	9.73555e+07	1.52677e+08	6.0103e+07	8.64286e+07	6.03353e+07	9.44344e+07	1.23024e+08	6.42587e+07	1.62575e+07	2.41787e+07	4.24004e+07	3.78165e+07	2.54369e+07	4.76246e+07	0.504315	0.0628416
PS(16:1_17:0)+H_40.81	PS	Phospholipids	phosphatidylserine	(16:1_17:0)	(16:1)	(17:0)		748.512	C39 H75 O10 N1 P1	1.4715e+08	1.91968e+08	1.54719e+08	1.46467e+08	8.25043e+07	1.36742e+08	5.66845e+07	1.30891e+08	1.49853e+08	1.01023e+08	3.14827e+07	6.54944e+07	1.08862e+08	9.12962e+07	4.68446e+07	8.49795e+07	0.649241	0.070837
PS(16:1_17:0)-H_27.9	PS	Phospholipids	phosphatidylserine	(16:1_17:0)	(16:1)	(17:0)		746.498	C39 H73 O10 N1 P1	4.40224e+07	2.13836e+08	8.73478e+07	1.3015e+08	7.23071e+07	1.16496e+08	7.44096e+07	1.0551e+08	1.43937e+08	8.77631e+07	1.44556e+07	1.09261e+07	3.96127e+07	4.58269e+07	3.38071e+07	5.37611e+07	0.509537	0.0859212
PS(16:1_18:1)+H_40.78	PS	Phospholipids	phosphatidylserine	(16:1_18:1)	(16:1)	(18:1)		760.512	C40 H75 O10 N1 P1	4.15886e+08	7.98954e+08	1.13998e+09	8.72116e+08	6.12706e+08	7.33987e+08	6.69007e+08	7.48948e+08	2.03231e+09	1.19902e+09	3.70396e+08	3.05614e+08	5.79564e+08	5.32376e+08	2.77609e+08	7.56698e+08	1.01035	0.976814
PS(16:1_18:1)-H_27.78	PS	Phospholipids	phosphatidylserine	(16:1_18:1)	(16:1)	(18:1)		758.498	C40 H73 O10 N1 P1	6.15321e+08	6.12533e+08	7.84267e+08	8.79656e+08	9.03822e+08	7.66633e+08	1.01291e+09	7.96449e+08	2.70625e+09	1.37572e+09	4.14758e+08	2.15353e+08	8.56546e+08	7.87499e+08	4.15613e+08	9.6739e+08	1.21463	0.620834
PS(16:1_18:2)-H_26.89	PS	Phospholipids	phosphatidylserine	(16:1_18:2)	(16:1)	(18:2)		756.482	C40 H71 O10 N1 P1	1.94568e+07	9.5792e+07	5.67735e+07	1.06916e+08	3.68347e+07	3.85737e+07	2.63556e+07	5.4386e+07	7.35059e+07	4.26023e+07	1.24989e+07	1.61949e+07	2.78113e+07	2.35014e+07	1.22264e+07	2.9763e+07	0.547255	0.14011
PS(16:1_20:4)-H_28.18	PS	Phospholipids	phosphatidylserine	(16:1_20:4)	(16:1)	(20:4)		780.482	C42 H71 O10 N1 P1	1.14809e+08	4.54888e+08	2.83072e+08	5.24088e+08	1.66025e+08	2.80097e+08	1.86439e+08	2.8706e+08	4.57553e+08	2.42792e+08	7.6179e+07	7.61211e+07	1.60478e+08	1.54306e+08	7.4722e+07	1.7745e+08	0.618165	0.183896
PS(16:1e_16:1)-H_30.39	PS	Phospholipids	phosphatidylserine	(16:1e_16:1)	(16:1e)	(16:1)		716.487	C38 H71 O9 N1 P1	5.78305e+07	2.44432e+07	7.96456e+07	1.95868e+07	1.42749e+07	4.00233e+07	3.65443e+07	3.89069e+07	2.93288e+07	2.42163e+07	2.82593e+07	4.79983e+07	5.77896e+07	5.49211e+07	2.09809e+07	3.7642e+07	0.967489	0.906499
PS(17:0_18:1)-H_29.3	PS	Phospholipids	phosphatidylserine	(17:0_18:1)	(17:0)	(18:1)		774.529	C41 H77 O10 N1 P1	930074	1.51459e+08	9.40827e+07	1.19952e+08	7.46195e+07	1.17047e+08	7.74466e+07	9.0791e+07	1.2558e+08	9.46962e+07	1.71959e+07	1.60236e+07	6.25387e+07	5.93257e+07	4.83191e+07	6.05256e+07	0.666648	0.222554
PS(17:1_16:1)-H_27.83	PS	Phospholipids	phosphatidylserine	(17:1_16:1)	(17:1)	(16:1)		744.482	C39 H71 O10 N1 P1	6.37468e+06	1.82303e+07	8.51043e+06	1.33622e+07	5.66269e+06	1.06471e+07	5.15017e+06	9.70537e+06	1.26726e+07	9.76141e+06	458557	454891	4.37076e+06	3.64522e+06	1.7677e+06	4.73301e+06	0.48767	0.0742115
PS(17:1_18:1)+H_41.19	PS	Phospholipids	phosphatidylserine	(17:1_18:1)	(17:1)	(18:1)		774.528	C41 H77 O10 N1 P1	1.05886e+08	3.30876e+07	9.42632e+07	3.06589e+07	1.46944e+07	3.42804e+07	2.29992e+06	4.50243e+07	2.63174e+07	2.49455e+07	1.56687e+06	3.63119e+07	5.88433e+07	4.79157e+07	2.40695e+07	3.14243e+07	0.697941	0.431574
PS(17:1_18:1)-H_30.94	PS	Phospholipids	phosphatidylserine	(17:1_18:1)	(17:1)	(18:1)		772.513	C41 H75 O10 N1 P1	6.73344e+08	2.37922e+08	5.86799e+08	250286660	1.51769e+08	3.04616e+08	9.38398e+07	3.28368e+08	1.71297e+08	1.68449e+08	5.70227e+07	3.25833e+08	3.99291e+08	3.26777e+08	1.98504e+08	2.3531e+08	0.716606	0.347851
PS(18:0_18:1)+H_43.2	PS	Phospholipids	phosphatidylserine	(18:0_18:1)	(18:0)	(18:1)		790.559	C42 H81 O10 N1 P1	1.73635e+07	1.63702e+08	7.96355e+07	1.7143e+08	4.27497e+07	1.09658e+08	6.51085e+07	9.28067e+07	1.96027e+08	1.89931e+08	3.0405e+07	2.25197e+07	3.24952e+07	4.58321e+07	9.96919e+06	7.53113e+07	0.811486	0.652838
PS(18:0_18:1)-H_30.04	PS	Phospholipids	phosphatidylserine	(18:0_18:1)	(18:0)	(18:1)		788.545	C42 H79 O10 N1 P1	1.40606e+08	5.44845e+08	3.46237e+08	5.65905e+08	2.08261e+08	4.17079e+08	2.9829e+08	3.60174e+08	5.23947e+08	4.6743e+08	1.07738e+08	1.14138e+08	1.91016e+08	1.9469e+08	1.02558e+08	2.43074e+08	0.674878	0.22024
PS(18:0_20:4)-H_20.06	PS	Phospholipids	phosphatidylserine	(18:0_20:4)	(18:0)	(20:4)		810.529	C44 H77 O10 N1 P1	2.87723e+07	9.03192e+07	5.65347e+07	9.32314e+07	3.47038e+07	6.29155e+07	4.40706e+07	5.86496e+07	9.81554e+07	9.9351e+07	2.04497e+07	1.93014e+07	3.98877e+07	3.94468e+07	1.90848e+07	4.79538e+07	0.817632	0.533407
PS(18:1_18:1)+H_42.28	PS	Phospholipids	phosphatidylserine	(18:1_18:1)	(18:1)	(18:1)		788.544	C42 H79 O10 N1 P1	7.70225e+08	9.07285e+08	1.80731e+09	9.09826e+08	1.18966e+09	2.06841e+09	1.66414e+09	1.33098e+09	3.2987e+09	2.4296e+09	8.2224e+08	6.82637e+08	1.10844e+09	1.06868e+09	5.80113e+08	1.4272e+09	1.07229	0.829997
PS(18:1_18:1)-H_29.13	PS	Phospholipids	phosphatidylserine	(18:1_18:1)	(18:1)	(18:1)		786.529	C42 H77 O10 N1 P1	1.65889e+09	5.90803e+09	3.48851e+09	6.84741e+09	2.34009e+09	4.16907e+09	2.94418e+09	3.90803e+09	6.61258e+09	4.00201e+09	1.18243e+09	1.24615e+09	2.40076e+09	2.2597e+09	1.19594e+09	2.69994e+09	0.69087	0.267392
PS(18:1_18:2)+H_41.26	PS	Phospholipids	phosphatidylserine	(18:1_18:2)	(18:1)	(18:2)		786.528	C42 H77 O10 N1 P1	7.33422e+07	4.29611e+08	2.26905e+08	5.18165e+08	1.27964e+08	2.03012e+08	1.31781e+08	2.44397e+08	5.56881e+08	4.76155e+08	1.09376e+08	8.50355e+07	1.18558e+08	1.22052e+08	4.04244e+07	2.15497e+08	0.881751	0.779858
PS(18:1_18:2)-H_28.27	PS	Phospholipids	phosphatidylserine	(18:1_18:2)	(18:1)	(18:2)		784.513	C42 H75 O10 N1 P1	1.60545e+08	7.45105e+08	4.37498e+08	9.448e+08	2.77447e+08	4.14481e+08	2.73517e+08	4.6477e+08	8.98783e+08	6.80105e+08	1.616e+08	1.9166e+08	2.67553e+08	2.43351e+08	1.01047e+08	3.63443e+08	0.781983	0.529077
PS(18:1_20:4)-H_29.11	PS	Phospholipids	phosphatidylserine	(18:1_20:4)	(18:1)	(20:4)		808.513	C44 H75 O10 N1 P1	3.36827e+08	1.06753e+09	6.70351e+08	1.19954e+09	4.63821e+08	7.66199e+08	5.48944e+08	7.21887e+08	1.18215e+09	8.33521e+08	2.52412e+08	2.54928e+08	5.00645e+08	4.84371e+08	2.49419e+08	5.36778e+08	0.743576	0.322209
PS(18:1_20:5)-H_28.38	PS	Phospholipids	phosphatidylserine	(18:1_20:5)	(18:1)	(20:5)		806.498	C44 H73 O10 N1 P1	4.71756e+07	1.97632e+08	1.23102e+08	2.54322e+08	7.19116e+07	1.39117e+08	9.44046e+07	1.32524e+08	8.61346e+07	1.56019e+08	4.4807e+07	10158847	8.09778e+07	7.80128e+07	2.7467e+07	6.90824e+07	0.521284	0.0815654
PS(18:2_18:2)-H_27.75	PS	Phospholipids	phosphatidylserine	(18:2_18:2)	(18:2)	(18:2)		782.498	C42 H73 O10 N1 P1	2.25854e+07	1.24944e+08	6.16147e+07	1.4314e+08	4.62039e+07	6.77076e+07	4.11275e+07	7.24747e+07	1.22079e+08	1.10499e+08	2.36596e+07	2.43978e+07	3.72293e+07	3.96242e+07	1.43079e+07	5.31138e+07	0.73286	0.431225
PS(18:4_16:1)-H_26.35	PS	Phospholipids	phosphatidylserine	(18:4_16:1)	(18:4)	(16:1)		752.451	C40 H67 O10 N1 P1	6.27119e+06	2.86014e+07	1.57336e+07	2.70908e+07	8.35192e+06	1.53851e+07	9.04585e+06	1.57828e+07	2.0551e+07	1.06814e+07	2.03424e+06	1.87997e+06	6.35375e+06	6.49164e+06	3.35539e+06	7.33534e+06	0.464767	0.0700102
PS(19:0_18:1)-H_30.74	PS	Phospholipids	phosphatidylserine	(19:0_18:1)	(19:0)	(18:1)		802.56	C43 H81 O10 N1 P1	1.26821e+07	3.15561e+07	1.8527e+07	2.68247e+07	1.29646e+07	2.18378e+07	1.19034e+07	1.94708e+07	2.42908e+07	2.11283e+07	2.00845e+06	2.72165e+06	8.7165e+06	9.62682e+06	7.5495e+06	1.08631e+07	0.55792	0.072379
PS(20:1_18:1)-H_25.34	PS	Phospholipids	phosphatidylserine	(20:1_18:1)	(20:1)	(18:1)		814.56	C44 H81 O10 N1 P1	1.38957e+07	82556104	5.64564e+07	8.69083e+07	2.83422e+07	5.91387e+07	3.49571e+07	5.17507e+07	8.36265e+07	7.35543e+07	1.81766e+07	1.38111e+07	2.65943e+07	2.47113e+07	1.13592e+07	3.59762e+07	0.695183	0.323105
PS(20:1_18:2)-H_29.83	PS	Phospholipids	phosphatidylserine	(20:1_18:2)	(20:1)	(18:2)		812.545	C44 H79 O10 N1 P1	974068	1.99357e+07	1.14651e+07	2.06065e+07	4.49178e+06	1.02249e+07	3.63997e+06	1.01912e+07	2.3388e+07	2.35753e+07	1.40314e+06	972065	2.91217e+06	3.22435e+06	333471	7.97264e+06	0.782309	0.665135
PS(20:4_20:4)-H_19.34	PS	Phospholipids	phosphatidylserine	(20:4_20:4)	(20:4)	(20:4)		830.498	C46 H73 O10 N1 P1	1.62645e+07	5.86402e+07	3.17619e+07	6.51671e+07	2.31786e+07	3.87159e+07	2.81992e+07	3.74182e+07	6.14592e+07	4.4201e+07	1.09434e+07	1.20497e+07	2.79087e+07	2.55668e+07	9.2847e+06	2.73448e+07	0.730789	0.33757
PS(24:2e)-H_23.65	PS	Phospholipids	phosphatidylserine	(24:2e)	(24:2e)			604.362	C30 H55 O9 N1 P1	4.04396e+06	1.57294e+07	2.29177e+07	12577756	1.36744e+07	1.95014e+07	5.86937e+06	1.34734e+07	3.50162e+07	2.07542e+07	2.39782e+07	1.10884e+06	4.73419e+07	3.15808e+07	1.68498e+07	2.52329e+07	1.87279	0.0892573
PS(26:2e)-H_25.63	PS	Phospholipids	phosphatidylserine	(26:2e)	(26:2e)			632.393	C32 H59 O9 N1 P1	5.64851e+06	1.7854e+07	2.92257e+07	1.31253e+07	1.98998e+07	2.90848e+07	1.02071e+07	1.78636e+07	5.95301e+07	3.44786e+07	3.94978e+07	4.50047e+06	7.3377e+07	5.65392e+07	2.98638e+07	4.2541e+07	2.38144	0.0291951
PS(27:0)-H_20.63	PS	Phospholipids	phosphatidylserine	(27:0)	(27:0)			664.42	C33 H63 O10 N1 P1	89757	1.06186e+07	2.20134e+07	85971.1	2.34406e+06	2.28833e+07	0	8.29072e+06	6.0832e+07	1.49996e+07	2.61237e+07	0	814543	4.35879e+06	288801	1.53453e+07	1.8509	0.468199
PS(27:1)-H_28.01	PS	Phospholipids	phosphatidylserine	(27:1)	(27:1)			662.404	C33 H61 O10 N1 P1	1.32968e+07	4.74269e+06	7.96606e+06	6.80386e+06	3.8154e+06	1.51502e+07	263918	7.43413e+06	3.86326e+07	2.39662e+07	4.56052e+06	2.69501e+06	7.23735e+06	7.22612e+06	2.94452e+06	1.24661e+07	1.67687	0.390708
PS(29:5)+H_32.96	PS	Phospholipids	phosphatidylserine	(29:5)	(29:5)			684.387	C35 H59 O10 N1 P1	2.92513e+06	0	191100	0	0	0	0	445176	0	0	0	0	0	0	28155.7	4022.24	0.00903516	0.32783
PS(32:3e)-H_29.46	PS	Phospholipids	phosphatidylserine	(32:3e)	(32:3e)			714.472	C38 H69 O9 N1 P1	2.67579e+07	1.49608e+07	4.51727e+07	8.01315e+06	9.90822e+06	2.19699e+07	2.10768e+07	2.11228e+07	1.07872e+07	1.19973e+07	9.74355e+06	2.03454e+07	2.65738e+07	2.07142e+07	1.22269e+07	1.60555e+07	0.760103	0.367225
PS(34:2)+Na_40.78	PS	Phospholipids	phosphatidylserine	(16:1_18:1)	(16:1)	(18:1)		782.494	C40 H74 O10 N1 P1 Na1	1.45615e+07	6.97107e+07	4.87151e+07	7.97077e+07	2.95699e+07	5.20478e+07	3.83702e+07	4.75261e+07	8.55557e+07	4.77529e+07	2.07614e+07	8.8968e+06	1.798e+07	3.01688e+07	1.47883e+07	3.2272e+07	0.679037	0.270843
PS(34:2e)-H_31.68	PS	Phospholipids	phosphatidylserine	(34:2e)	(34:2e)			744.518	C40 H75 O9 N1 P1	3.53058e+07	1.8861e+07	6.52319e+07	1.59389e+07	1.25089e+07	3.70979e+07	3.92473e+07	3.20274e+07	2.05499e+07	1.46055e+07	2.44546e+07	3.65873e+07	3.88322e+07	3.75419e+07	1.63156e+07	2.69839e+07	0.842525	0.541348
PS(34:3e)-H_30.82	PS	Phospholipids	phosphatidylserine	(34:3e)	(34:3e)			742.503	C40 H73 O9 N1 P1	8.97382e+07	4.97987e+07	1.33e+08	3.89441e+07	3.22508e+07	6.54288e+07	6.73173e+07	6.80682e+07	4.17144e+07	3.89511e+07	4.06392e+07	4.86354e+07	8.82703e+07	7.45448e+07	4.46257e+07	5.39116e+07	0.792022	0.368215
PS(34:4)-H_27.32	PS	Phospholipids	phosphatidylserine	(34:4)	(34:4)			754.466	C40 H69 O10 N1 P1	1.26175e+07	5.80888e+07	3.74746e+07	6.37147e+07	1.74542e+07	3.47537e+07	1.49943e+07	3.41568e+07	5.0619e+07	2.33107e+07	7.53531e+06	9.69558e+06	1.49305e+07	1.58531e+07	6.34669e+06	1.83273e+07	0.536562	0.132335
PS(35:4)-H_27.93	PS	Phospholipids	phosphatidylserine	(35:4)	(35:4)			768.482	C41 H71 O10 N1 P1	9.47056e+06	3.01963e+07	1.27439e+07	1.66701e+07	1.21161e+07	1.87643e+07	7.87981e+06	1.54059e+07	1.9188e+07	1.19579e+07	1.09951e+06	832289	6.70521e+06	6.21295e+06	5.10036e+06	7.29946e+06	0.473811	0.0521578
PS(35:4e)+Li_41.73	PS	Phospholipids	phosphatidylserine	(35:4e)	(35:4e)			762.526	C41 H74 O9 N1 P1 Li1	5.97423e+07	2.95032e+08	2.09848e+08	3.81732e+08	1.03208e+08	2.44837e+08	1.14314e+08	2.01245e+08	3.97508e+08	3.08438e+08	7.68016e+07	3.85064e+07	8.40601e+07	7.50188e+07	3.97091e+07	1.4572e+08	0.724095	0.444757
PS(36:2)-H_41.88	PS	Phospholipids	phosphatidylserine	(36:2)	(36:2)			786.529	C42 H77 O10 N1 P1	1.97034e+07	2.51637e+07	2.29789e+07	2.60754e+07	1.99888e+07	2.40414e+07	1.71528e+07	2.21578e+07	3.22804e+07	2.95766e+07	7.85998e+06	1.32334e+07	2.01443e+07	1.44025e+07	1.8773e+07	1.94672e+07	0.878571	0.471934
PS(36:3e)-H_32.05	PS	Phospholipids	phosphatidylserine	(36:3e)	(36:3e)			770.534	C42 H77 O9 N1 P1	7.4611e+07	3.46005e+07	9.38557e+07	2.69743e+07	2.77203e+07	5.52528e+07	7.54439e+07	5.54941e+07	4.02232e+07	3.44527e+07	3.3592e+07	5.2197e+07	6.6333e+07	5.71384e+07	3.68654e+07	4.58288e+07	0.825832	0.410132
PS(37:3)-H_31.53	PS	Phospholipids	phosphatidylserine	(37:3)	(37:3)			798.529	C43 H77 O10 N1 P1	7.93961e+07	1.58876e+07	6.68389e+07	1.80248e+07	9.15799e+06	2.68759e+07	169530	3.09072e+07	4.67966e+06	1.61809e+07	468680	5.51441e+07	4.4418e+07	3.08331e+07	1.4628e+07	2.37646e+07	0.768902	0.614962
PS(37:5e)+Li_42.25	PS	Phospholipids	phosphatidylserine	(37:5e)	(37:5e)			788.541	C43 H76 O9 N1 P1 Li1	7.74824e+08	2.71038e+09	1.77379e+09	3.2119e+09	1.1558e+09	2.089e+09	1.64141e+09	1.90816e+09	3.33016e+09	2.39981e+09	8.21916e+08	6.89057e+08	1.11183e+09	1.06889e+09	5.77951e+08	1.42852e+09	0.748637	0.362363
PS(8:0_18:1)-H_18.26	PS	Phospholipids	phosphatidylserine	(8:0_18:1)	(8:0)	(18:1)		648.388	C32 H59 O10 N1 P1	1.39442e+06	1.3311e+07	2.86563e+07	7.2506e+06	1.13676e+07	3.2304e+07	5332746	1.4231e+07	5.19391e+07	2.4834e+07	4.5637e+07	4.55222e+07	1.4857e+07	9.39327e+06	5.67837e+06	2.82658e+07	1.98622	0.130947
SM(d32:1)+H_39.31	SM	Sphingolipids	sphingomyelin	(d32:1)	(d32:1)			675.544	C37 H76 O6 N2 P1	26582.3	36524.2	41025.3	695342	10025.4	25397.7	366790	171669	5.63715e+06	4.97809e+07	2.20047e+06	3.50509e+06	3.20055e+06	5.24856e+07	6.58652e+07	2.60964e+07	152.016	0.0526274
SM(d34:1)+H_40.86	SM	Sphingolipids	sphingomyelin	(d34:1)	(d34:1)			703.575	C39 H80 O6 N2 P1	2.67962e+07	6.52034e+07	7.48502e+07	5.549e+07	3.75055e+07	1.41246e+07	3.36108e+07	4.39401e+07	1.20676e+08	6.54504e+08	2.48697e+08	1.58512e+08	1.73778e+07	1.80694e+07	3.56479e+07	1.79069e+08	4.0753	0.16604
SM(d34:2)+H_39.9	SM	Sphingolipids	sphingomyelin	(d34:2)	(d34:2)			701.559	C39 H78 O6 N2 P1	255217	597625	238122	172549	652575	163278	243977	331906	1.99238e+07	2.90433e+08	8.1369e+07	4.28184e+07	5.4251e+07	2.68549e+07	6.5052e+07	8.29574e+07	249.942	0.0588339
SM(d40:1)+H_45.5	SM	Sphingolipids	sphingomyelin	(d40:1)	(d40:1)			787.669	C45 H92 O6 N2 P1	935739	2.76665e+07	817048	271942	478911	480389	3.12795e+06	4.8255e+06	5.97142e+08	1.17835e+09	2.25269e+09	1.14075e+09	1.38818e+08	2.21168e+09	3.01189e+09	1.50447e+09	311.776	0.00812522
SM(d42:2)+H_45.36	SM	Sphingolipids	sphingomyelin	(d42:2)	(d42:2)			813.684	C47 H94 O6 N2 P1	5.2853e+07	2.95304e+07	3.8488e+07	2.6058e+07	1.01294e+07	2.47518e+07	3.28885e+07	3.06713e+07	2.87605e+08	1.74529e+09	8.22204e+08	173980030	1.5534e+07	2.43328e+07	1.44757e+08	4.591e+08	14.9684	0.122106
SM(t41:2)+H_46.65	SM	Sphingolipids	sphingomyelin	(t41:2)	(t41:2)			815.664	C46 H92 O7 N2 P1	4.09971e+08	6.06316e+08	6.25943e+08	7.00482e+08	4.10532e+08	2.62974e+08	6.46657e+08	5.23268e+08	6.47344e+08	3.56172e+08	5.95083e+08	3.90185e+08	7.43675e+08	7.07114e+08	7.49598e+08	5.98453e+08	1.14368	0.4042
StE(24:7)+NH4_38.08	StE	Neutral lipids	Stigmasterol Ester	(24:7)	(24:7)			766.65	C53 H84 O2 N1	1.37232e+09	1.93679e+09	2.76004e+09	1.50997e+09	1.60249e+09	2.3168e+09	2.04472e+09	1.93473e+09	1.49842e+09	2.78274e+09	2.02122e+09	1.11945e+09	3.08289e+09	2.59591e+09	1.97734e+09	2.15399e+09	1.11333	0.514792
StE(25:6)+NH4_46.01	StE	Neutral lipids	Stigmasterol Ester	(25:6)	(25:6)			782.681	C54 H88 O2 N1	1.9183e+09	1.65655e+09	1.59626e+09	1.80645e+09	2.5217e+09	2.27625e+09	1.82495e+09	1.94292e+09	1.90092e+09	1.4754e+09	1.42087e+09	8.31299e+08	2.52523e+09	2.022e+09	2.20358e+09	1.76847e+09	0.910212	0.500391
TG(11:0_16:0_16:0)+(CH3CH2)3NH_52.84	TG	Neutral lipids	triglyceride	(11:0_16:0_16:0)	(11:0)	(16:0)	(16:0)	852.789	C52 H104 O6 N2	5.81687e+10	5.27659e+10	5.19388e+10	5.69495e+10	6.29814e+10	6.01552e+10	5.65833e+10	5.70776e+10	5.02257e+10	5.68641e+10	6.53551e+10	5.18371e+10	5.98201e+10	6.41142e+10	5.65217e+10	5.78197e+10	1.013	0.782053
TG(11:0_16:0_16:1)+(CH3CH2)3NH_52.76	TG	Neutral lipids	triglyceride	(11:0_16:0_16:1)	(11:0)	(16:0)	(16:1)	850.773	C52 H102 O6 N2	1.41338e+11	1.33543e+11	1.35715e+11	1.45866e+11	1.53986e+11	1.44577e+11	1.50569e+11	1.43656e+11	1.45222e+11	1.44896e+11	1.54087e+11	1.37886e+11	1.44458e+11	1.58826e+11	1.37742e+11	1.46159e+11	1.01742	0.550953
TG(11:0_16:0_16:1)+NH4_49.58	TG	Neutral lipids	triglyceride	(11:0_16:0_16:1)	(11:0)	(16:0)	(16:1)	752.676	C46 H90 O6 N1	5.20073e+08	7.53531e+08	5.29158e+08	5.88113e+08	5.71627e+08	5.35317e+08	5.98997e+08	5.8526e+08	5.53107e+08	6.49943e+08	5.39914e+08	6.63029e+08	5.04539e+08	4.80359e+08	4.82575e+08	5.53352e+08	0.945482	0.458457
TG(12:0e_10:1_10:2)+H_48.2	TG	Neutral lipids	triglyceride	(12:0e_10:1_10:2)	(12:0e)	(10:1)	(10:2)	563.467	C35 H63 O5	7.01763e+08	7.17292e+08	5.80422e+08	7.1826e+08	5.02538e+08	6.83536e+08	4.73274e+08	6.25298e+08	4.35587e+08	3.65167e+08	5.16536e+08	3.40133e+08	8.1723e+08	6.30994e+08	6.25875e+08	5.33075e+08	0.852513	0.25108
TG(12:1e_12:4_16:1)+NH4_32.06	TG	Neutral lipids	triglyceride	(12:1e_12:4_16:1)	(12:1e)	(12:4)	(16:1)	686.572	C43 H76 O5 N1	7.77686e+07	7.32929e+07	7.46819e+07	5.87409e+07	8.08691e+07	7.76568e+07	4.11752e+07	6.91693e+07	6.44053e+07	6.52538e+07	6.20627e+07	3.31862e+07	5.93453e+07	5.94743e+07	7.36585e+07	5.96266e+07	0.862038	0.210273
TG(12:1e_6:0_18:1)+H_45.41	TG	Neutral lipids	triglyceride	(12:1e_6:0_18:1)	(12:1e)	(6:0)	(18:1)	621.545	C39 H73 O5	3.67872e+08	4.12787e+08	2.80643e+08	2.39486e+08	1.62372e+08	1.77664e+08	4.0998e+08	2.92972e+08	1.70393e+08	1.1845e+08	1.16746e+08	2.572e+08	2.33373e+08	2.02423e+08	2.58791e+08	1.93911e+08	0.661876	0.0581788
TG(12:1e_6:0_18:3)+H_44.91	TG	Neutral lipids	triglyceride	(12:1e_6:0_18:3)	(12:1e)	(6:0)	(18:3)	617.514	C39 H69 O5	6.1104e+09	5.83028e+09	6.56219e+09	5.55972e+09	5.18141e+09	4.57061e+09	5.08187e+09	5.55664e+09	5.40548e+09	4.17534e+09	5.73385e+09	5.85521e+09	5.16042e+09	5.68947e+09	5.47748e+09	5.35675e+09	0.964027	0.560884
TG(12:1e_6:0_20:3)+H_46.24	TG	Neutral lipids	triglyceride	(12:1e_6:0_20:3)	(12:1e)	(6:0)	(20:3)	645.545	C41 H73 O5	5.18589e+08	4.82617e+08	4.55546e+08	3.28706e+08	3.36621e+08	2.2277e+08	4.08075e+08	3.93275e+08	3.72372e+08	1.94045e+08	3.32212e+08	4.31039e+08	2.43673e+08	3.09869e+08	2.57019e+08	3.05747e+08	0.777439	0.105155
TG(15:0_16:0_16:0)+NH4_51.25	TG	Neutral lipids	triglyceride	(15:0_16:0_16:0)	(15:0)	(16:0)	(16:0)	810.755	C50 H100 O6 N1	3.6066e+07	4.67718e+07	1.2523e+07	9.2491e+07	9.07857e+07	1.0793e+08	8.08613e+07	6.67755e+07	5.21965e+07	6.56614e+07	5.86625e+07	5.44427e+07	4.55757e+07	5.91754e+07	1.06754e+07	4.94842e+07	0.741054	0.277722
TG(15:0_16:1_16:1)+NH4_50.07	TG	Neutral lipids	triglyceride	(15:0_16:1_16:1)	(15:0)	(16:1)	(16:1)	806.723	C50 H96 O6 N1	3.31876e+09	4.07533e+09	3.01154e+09	3.56609e+09	3.70321e+09	2.21199e+09	3.5767e+09	3.35194e+09	3.81147e+09	3.54693e+09	2.99708e+09	3.50281e+09	3.67191e+09	3.4496e+09	3.30617e+09	3.46942e+09	1.03505	0.647502
TG(15:0_18:3_18:3)+Na_47.73	TG	Neutral lipids	triglyceride	(15:0_18:3_18:3)	(15:0)	(18:3)	(18:3)	859.679	C54 H92 O6 Na1	1.98421e+08	1.72661e+08	1.94181e+08	2.04269e+08	2.23698e+08	2.30077e+08	2.0269e+08	2.03714e+08	2.88675e+08	2.77825e+08	2.50633e+08	2.2784e+08	2.14511e+08	2.52528e+08	1.77827e+08	2.41406e+08	1.18502	0.0445706
TG(16:0_10:0_16:0)+NH4_49.4	TG	Neutral lipids	triglyceride	(16:0_10:0_16:0)	(16:0)	(10:0)	(16:0)	740.676	C45 H90 O6 N1	5.22017e+09	6.7403e+09	4.07275e+09	6.14912e+09	5.86398e+09	6.18477e+09	5.06095e+09	5.61315e+09	5.78964e+09	6.74782e+09	6.05037e+09	5.7797e+09	5.34393e+09	5.10188e+09	5.12175e+09	5.70501e+09	1.01637	0.824277
TG(16:0_10:0_16:1)+NH4_49.03	TG	Neutral lipids	triglyceride	(16:0_10:0_16:1)	(16:0)	(10:0)	(16:1)	738.661	C45 H88 O6 N1	4.90542e+10	6.81414e+10	4.20987e+10	5.00745e+10	5.04875e+10	4.90499e+10	4.82467e+10	5.10218e+10	4.80167e+10	5.4654e+10	5.16046e+10	5.7275e+10	4.46118e+10	4.13189e+10	4.96702e+10	4.9593e+10	0.971996	0.706695
TG(16:0_10:3_18:3)+Li_37.84	TG	Neutral lipids	triglyceride	(16:0_10:3_18:3)	(16:0)	(10:3)	(18:3)	745.595	C47 H78 O6 Li1	1.81274e+08	2.49379e+08	3.83482e+08	1.78735e+08	2.73239e+08	3.41007e+08	2.31743e+08	2.62694e+08	2.38642e+08	4.07427e+08	4.51933e+08	1.06925e+08	5.42158e+08	5.19027e+08	2.57953e+08	3.6058e+08	1.37262	0.185305
TG(16:0_10:4_18:1)+Na_42.87	TG	Neutral lipids	triglyceride	(16:0_10:4_18:1)	(16:0)	(10:4)	(18:1)	763.585	C47 H80 O6 Na1	9.14917e+08	1.2646e+09	1.1534e+09	1.44287e+09	1.05526e+09	1.16179e+09	1.06274e+09	1.1508e+09	1.27205e+09	1.04742e+09	8.00943e+08	7.05612e+08	1.0636e+09	1.00881e+09	5.67545e+08	9.23711e+08	0.802672	0.0675639
TG(16:0_11:2_16:1)+(CH3CH2)3NH_51.09	TG	Neutral lipids	triglyceride	(16:0_11:2_16:1)	(16:0)	(11:2)	(16:1)	846.742	C52 H98 O6 N2	4.87083e+10	5.70087e+10	5.51122e+10	5.1384e+10	4.30697e+10	4.90299e+10	4.91642e+10	5.04967e+10	5.6767e+10	5.59936e+10	4.07824e+10	6.07334e+10	5.28874e+10	5.16032e+10	5.67908e+10	5.36511e+10	1.06247	0.312357
TG(16:0_11:3_18:1)+H_45.17	TG	Neutral lipids	triglyceride	(16:0_11:3_18:1)	(16:0)	(11:3)	(18:1)	757.634	C48 H85 O6	1.08092e+08	4.68857e+08	6.26475e+08	2.44222e+08	3.42191e+08	5.44065e+08	4.42312e+08	3.96602e+08	3.90929e+08	5.5744e+08	6.65528e+08	3.03669e+08	2.64187e+08	2.23681e+08	1.92063e+08	3.71071e+08	0.935626	0.793704
TG(16:0_11:3_18:3)+(CH3CH2)3NH_50.23	TG	Neutral lipids	triglyceride	(16:0_11:3_18:3)	(16:0)	(11:3)	(18:3)	868.726	C54 H96 O6 N2	9.92819e+08	2.21179e+09	2732818673	1.75922e+09	1.46443e+09	1.97283e+09	2.47733e+09	1.94446e+09	2.20829e+09	3.0179e+09	2.51049e+09	1.42213e+09	2.49466e+09	2.54541e+09	1.71067e+09	2.27279e+09	1.16885	0.304238
TG(16:0_11:3_20:4)+Li_46.39	TG	Neutral lipids	triglyceride	(16:0_11:3_20:4)	(16:0)	(11:3)	(20:4)	785.627	C50 H82 O6 Li1	3.86197e+08	4.32895e+08	3.78199e+08	3.80361e+08	5.22095e+08	3.71768e+08	2.74319e+08	3.92262e+08	3.61491e+08	2.97026e+08	3.78418e+08	1.7771e+08	4.03595e+08	3.77655e+08	3.44456e+08	3.34336e+08	0.852328	0.177317
TG(16:0_11:4_18:1)+K_43.11	TG	Neutral lipids	triglyceride	(16:0_11:4_18:1)	(16:0)	(11:4)	(18:1)	793.574	C48 H82 O6 K1	2.01402e+08	9.43022e+07	1.98934e+08	1.16303e+08	9.61718e+07	1.73288e+08	1.0312e+08	1.40503e+08	218523	8.93176e+07	7.35259e+07	1.74499e+08	1.72575e+08	1.45179e+08	9.6346e+07	1.0738e+08	0.764255	0.29084
TG(16:0_12:0_16:0)+NH4_50.09	TG	Neutral lipids	triglyceride	(16:0_12:0_16:0)	(16:0)	(12:0)	(16:0)	768.708	C47 H94 O6 N1	4.98844e+09	5.34443e+09	4.05144e+09	4.92994e+09	6.14899e+09	5.58761e+09	5.43419e+09	5.21215e+09	4.94271e+09	5.75136e+09	5.64889e+09	4.70828e+09	4.73064e+09	4.69535e+09	4.40935e+09	4.9838e+09	0.956189	0.482188
TG(16:0_12:0_16:1)+NH4_49.78	TG	Neutral lipids	triglyceride	(16:0_12:0_16:1)	(16:0)	(12:0)	(16:1)	766.692	C47 H92 O6 N1	6.86788e+10	7.55431e+10	5.7356e+10	6.63665e+10	7.59252e+10	6.50608e+10	6.65941e+10	6.79321e+10	7.00058e+10	7.66641e+10	7.60341e+10	6.90029e+10	6.41106e+10	6.33349e+10	6.12118e+10	6.86235e+10	1.01018	0.839995
TG(16:0_13:0_16:0)+(CH3CH2)3NH_53.64	TG	Neutral lipids	triglyceride	(16:0_13:0_16:0)	(16:0)	(13:0)	(16:0)	880.82	C54 H108 O6 N2	1.79367e+10	1.65511e+10	1.58194e+10	1.87502e+10	1.95902e+10	1.93947e+10	2.09569e+10	1.84285e+10	1.99852e+10	1.9683e+10	2.11772e+10	1.7514e+10	1.84462e+10	1.69992e+10	1.59829e+10	1.85411e+10	1.00611	0.909671
TG(16:0_13:0_16:1)+(CH3CH2)3NH_53.28	TG	Neutral lipids	triglyceride	(16:0_13:0_16:1)	(16:0)	(13:0)	(16:1)	878.805	C54 H106 O6 N2	8.76405e+10	8.2022e+10	8.19202e+10	9.18881e+10	8.96224e+10	8.69585e+10	9.36258e+10	8.76682e+10	9.78321e+10	9.4904e+10	9.65528e+10	9.23628e+10	8.9758e+10	9.0694e+10	8.53697e+10	9.24962e+10	1.05507	0.0638267
TG(16:0_14:0_16:0)+NH4_50.72	TG	Neutral lipids	triglyceride	(16:0_14:0_16:0)	(16:0)	(14:0)	(16:0)	796.739	C49 H98 O6 N1	1.20595e+10	1.14293e+10	9.27181e+09	1.00985e+10	1.17869e+10	1.20118e+10	9.65122e+09	1.09013e+10	9.63844e+09	1.21236e+10	1.28627e+10	8.92696e+09	1.04487e+10	1.14082e+10	1.05752e+10	1.08548e+10	0.995735	0.947271
TG(16:0_14:0_16:1)+NH4_50.59	TG	Neutral lipids	triglyceride	(16:0_14:0_16:1)	(16:0)	(14:0)	(16:1)	794.723	C49 H96 O6 N1	9.67196e+10	9.83923e+10	8.05397e+10	8.59507e+10	1.04111e+11	9.00825e+10	8.47894e+10	9.15121e+10	8.31377e+10	9.92395e+10	1.03535e+11	7.88551e+10	9.21709e+10	9.01293e+10	8.27172e+10	8.99692e+10	0.98314	0.748595
TG(16:0_14:3_18:1)+H_45.63	TG	Neutral lipids	triglyceride	(16:0_14:3_18:1)	(16:0)	(14:3)	(18:1)	799.681	C51 H91 O6	1.13852e+09	1.70275e+09	2.49298e+09	1.05446e+09	1.2942e+09	2.01477e+09	1.58466e+09	1.61176e+09	1.28216e+09	2.5351e+09	1.78105e+09	9.23781e+08	2.76875e+09	2.40534e+09	1.84742e+09	1.9348e+09	1.20042	0.336183
TG(16:0_16:0_16:0)+NH4_52.18	TG	Neutral lipids	triglyceride	(16:0_16:0_16:0)	(16:0)	(16:0)	(16:0)	824.77	C51 H102 O6 N1	4.01689e+10	3.81999e+10	3.45128e+10	3.98444e+10	4.21261e+10	4.09618e+10	3.66111e+10	3.89179e+10	3.69006e+10	4.41211e+10	5.21261e+10	3.25413e+10	4.22585e+10	4.32403e+10	3.64507e+10	4.10912e+10	1.05584	0.433197
TG(16:0_16:0_16:1)+NH4_51.91	TG	Neutral lipids	triglyceride	(16:0_16:0_16:1)	(16:0)	(16:0)	(16:1)	822.755	C51 H100 O6 N1	3.37606e+11	3.19576e+11	2.87912e+11	3.21258e+11	3.45243e+11	3.34853e+11	3.01613e+11	3.21151e+11	2.84787e+11	3.17505e+11	3.61899e+11	2.76564e+11	3.53009e+11	3.54267e+11	3.14467e+11	3.23214e+11	1.00642	0.894462
TG(16:0_16:0_18:1)+NH4_52.82	TG	Neutral lipids	triglyceride	(16:0_16:0_18:1)	(16:0)	(16:0)	(18:1)	850.786	C53 H104 O6 N1	3.48471e+11	3.12895e+11	3.09969e+11	3.27309e+11	3.62805e+11	3.503e+11	3.25713e+11	3.33923e+11	283536435023	3.26357e+11	3.69189e+11	3.13023e+11	3.53163e+11	3.78034e+11	3.40099e+11	3.37629e+11	1.0111	0.805069
TG(16:0_16:0_19:0)+K_48.32	TG	Neutral lipids	triglyceride	(16:0_16:0_19:0)	(16:0)	(16:0)	(19:0)	887.746	C54 H104 O6 K1	3.5222e+08	3.17584e+08	3.73893e+08	3.72028e+08	3.00112e+08	4.03654e+08	3.38344e+08	3.5112e+08	3.57538e+08	2.67016e+08	2.46839e+08	2.45099e+08	4.29665e+08	3.62562e+08	4.11635e+08	3.31479e+08	0.944063	0.560452
TG(16:0_16:1_16:1)+NH4_50.87	TG	Neutral lipids	triglyceride	(16:0_16:1_16:1)	(16:0)	(16:1)	(16:1)	820.739	C51 H98 O6 N1	4.05674e+11	4.38239e+11	4.5194e+11	3.94945e+11	3.8935e+11	4.02522e+11	3.94777e+11	4.11064e+11	3.54265e+11	3.68966e+11	3.83864e+11	3.91965e+11	3.84641e+11	3.73325e+11	4.30202e+11	3.8389e+11	0.933893	0.0559914
TG(16:0_16:1_17:0)+NH4_52.45	TG	Neutral lipids	triglyceride	(16:0_16:1_17:0)	(16:0)	(16:1)	(17:0)	836.77	C52 H102 O6 N1	1.46582e+09	1.73687e+09	1.29142e+09	1.56677e+09	1.30902e+09	1.36654e+09	1.435e+09	1.45306e+09	1.35041e+09	1.60519e+09	1.45321e+09	1.74043e+09	1.45797e+09	1.53276e+09	1.33481e+09	1.4964e+09	1.02982	0.600067
TG(16:0_16:1_17:1)+Li_51.9	TG	Neutral lipids	triglyceride	(16:0_16:1_17:1)	(16:0)	(16:1)	(17:1)	823.736	C52 H96 O6 Li1	2.79294e+10	2.73521e+10	2.07258e+10	2.14747e+10	2.05518e+10	1.70003e+10	1.77522e+10	2.18266e+10	2.36687e+10	2.60711e+10	3.00068e+10	2.43054e+10	2.91513e+10	2.96221e+10	2.71638e+10	2.71413e+10	1.2435	0.018811
TG(16:0_16:1_18:1)+NH4_52.65	TG	Neutral lipids	triglyceride	(16:0_16:1_18:1)	(16:0)	(16:1)	(18:1)	848.77	C53 H102 O6 N1	1.72943e+11	1.72212e+11	1.93051e+11	1.69227e+11	162081418858	1.75054e+11	1.81905e+11	1.7521e+11	1.69188e+11	1.75639e+11	1.5961e+11	2.08245e+11	1.67815e+11	1.75948e+11	1.85181e+11	1.77375e+11	1.01235	0.764572
TG(16:0_16:1_20:5)+NH4_50.59	TG	Neutral lipids	triglyceride	(16:0_16:1_20:5)	(16:0)	(16:1)	(20:5)	868.739	C55 H98 O6 N1	1.24735e+09	1.40311e+09	1.64569e+09	1.88637e+09	1.33284e+09	1.90719e+09	2.0424e+09	1.63785e+09	2.1778e+09	1.74048e+09	1.59847e+09	1.41758e+09	2.00607e+09	2.04348e+09	1.40838e+09	1.77032e+09	1.08088	0.444815
TG(16:0_17:0_18:1)+NH4_53.1	TG	Neutral lipids	triglyceride	(16:0_17:0_18:1)	(16:0)	(17:0)	(18:1)	864.801	C54 H106 O6 N1	2.21232e+09	2.43415e+09	1.997e+09	2.15427e+09	1.93709e+09	1.96979e+09	1.96022e+09	2.09498e+09	1.99147e+09	2.40427e+09	2.09837e+09	2.51734e+09	2.04173e+09	2.24843e+09	2.03366e+09	2.19075e+09	1.04572	0.373982
TG(16:0_17:1_18:1)+NH4_52.58	TG	Neutral lipids	triglyceride	(16:0_17:1_18:1)	(16:0)	(17:1)	(18:1)	862.786	C54 H104 O6 N1	1.11251e+09	1.16936e+09	1.05192e+09	1.16884e+09	1.02177e+09	9.77783e+08	1.21347e+09	1.10223e+09	1.40046e+09	1.31111e+09	9.78914e+08	1.49287e+09	9.82308e+08	1.14573e+09	1.06253e+09	1.19627e+09	1.08532	0.299512
TG(16:0_17:1_22:6)+Li_49.95	TG	Neutral lipids	triglyceride	(16:0_17:1_22:6)	(16:0)	(17:1)	(22:6)	897.752	C58 H98 O6 Li1	1893642009	1.68937e+09	2.14858e+09	2.09086e+09	2.1738e+09	2.34057e+09	2.52849e+09	2.12362e+09	1.83861e+09	2.20781e+09	2.47686e+09	1.96131e+09	2.55997e+09	2.57898e+09	2.12976e+09	2.25047e+09	1.05974	0.42286
TG(16:0_18:1_18:1)+NH4_52.99	TG	Neutral lipids	triglyceride	(16:0_18:1_18:1)	(16:0)	(18:1)	(18:1)	876.801	C55 H106 O6 N1	7.5997e+10	7.75905e+10	8.36586e+10	8.27442e+10	7.04016e+10	7.54552e+10	8.55685e+10	7.87737e+10	8.79597e+10	8.8132e+10	7.20419e+10	1.03788e+11	7.56406e+10	8.43112e+10	7.80027e+10	8.4268e+10	1.06975	0.252875
TG(16:0_18:1_18:2)+NH4_52.47	TG	Neutral lipids	triglyceride	(16:0_18:1_18:2)	(16:0)	(18:1)	(18:2)	874.786	C55 H104 O6 N1	2.79477e+10	2.96844e+10	2.94299e+10	2.98121e+10	2.60249e+10	2.99736e+10	3.09003e+10	2.91104e+10	3.53314e+10	3.42289e+10	2.19578e+10	3.6469e+10	3.03819e+10	3.18368e+10	3.07406e+10	3.15638e+10	1.08428	0.241241
TG(16:0_18:1_19:0)+NH4_53.73	TG	Neutral lipids	triglyceride	(16:0_18:1_19:0)	(16:0)	(18:1)	(19:0)	892.833	C56 H110 O6 N1	1.74906e+09	2.0448e+09	1.93668e+09	1.85621e+09	2.37165e+09	2.48652e+09	1.62653e+09	2.01021e+09	2.27613e+09	2.27879e+09	1.67719e+09	2.88963e+09	1.59131e+09	1.82073e+09	1.58085e+09	2.01637e+09	1.00307	0.978135
TG(16:0_18:1_21:0)+NH4_54.1	TG	Neutral lipids	triglyceride	(16:0_18:1_21:0)	(16:0)	(18:1)	(21:0)	920.864	C58 H114 O6 N1	1.92208e+09	2.16743e+09	2.10867e+09	2.13833e+09	2.09545e+09	2.22353e+09	1.84383e+09	2.07133e+09	1.21758e+09	2.65545e+09	2.03404e+09	2.74933e+09	1.67297e+09	1.48678e+09	1.71004e+09	1.93231e+09	0.932885	0.558385
TG(16:0_18:1_22:0)+NH4_54.0	TG	Neutral lipids	triglyceride	(16:0_18:1_22:0)	(16:0)	(18:1)	(22:0)	934.88	C59 H116 O6 N1	1.14243e+10	1.03575e+10	1.11497e+10	1.1197e+10	1.13668e+10	1.19158e+10	1.01214e+10	1.10761e+10	7.99993e+09	1.25826e+10	1.19165e+10	1.23874e+10	1.11894e+10	1.10126e+10	1.10334e+10	1.11603e+10	1.0076	0.896436
TG(16:0_18:1_23:0)+NH4_54.49	TG	Neutral lipids	triglyceride	(16:0_18:1_23:0)	(16:0)	(18:1)	(23:0)	948.895	C60 H118 O6 N1	8.54669e+08	8.68528e+08	8.97964e+08	9.303e+08	9.4111e+08	1.06125e+09	807020976	9.08692e+08	4.82514e+08	1.12274e+09	8.15041e+08	1.09735e+09	7.80357e+08	6.5324e+08	9.18382e+08	8.38517e+08	0.922774	0.471055
TG(16:0_18:1_24:0)+NH4_54.83	TG	Neutral lipids	triglyceride	(16:0_18:1_24:0)	(16:0)	(18:1)	(24:0)	962.911	C61 H120 O6 N1	2.07534e+09	1.7227e+09	1.93407e+09	1.95036e+09	2.02195e+09	2.48398e+09	1.81003e+09	1.99978e+09	9.78981e+08	2.18708e+09	2.04266e+09	2.00519e+09	2.08702e+09	1.66268e+09	2.03162e+09	1.85646e+09	0.928335	0.454038
TG(16:0_18:1_24:1)+NH4_54.34	TG	Neutral lipids	triglyceride	(16:0_18:1_24:1)	(16:0)	(18:1)	(24:1)	960.895	C61 H118 O6 N1	3.17132e+09	2.30974e+09	2.57868e+09	2.67879e+09	2.29862e+09	3.01039e+09	2050111274	2.58538e+09	1.45772e+09	3.48826e+09	2.72924e+09	2.65937e+09	2.78765e+09	2.38037e+09	2.92552e+09	2.63259e+09	1.01826	0.868977
TG(16:0_18:2_18:3)+NH4_51.42	TG	Neutral lipids	triglyceride	(16:0_18:2_18:3)	(16:0)	(18:2)	(18:3)	870.755	C55 H100 O6 N1	2.96225e+09	3.3084e+09	2.72238e+09	3.79783e+09	3.08485e+09	3.72119e+09	3.367e+09	3.28056e+09	4.23382e+09	3.39325e+09	2.77361e+09	3.29293e+09	0	4.10541e+09	3.62451e+09	3.0605e+09	0.932922	0.707803
TG(16:0_6:0_17:0)+Na_29.35	TG	Neutral lipids	triglyceride	(16:0_6:0_17:0)	(16:0)	(6:0)	(17:0)	703.585	C42 H80 O6 Na1	2.56419e+08	3.77141e+08	2.59724e+08	3.19459e+08	3.38817e+08	2.86164e+08	2.85992e+08	3.03388e+08	2.79961e+08	2.24335e+08	2.48784e+08	1.53591e+08	2.88019e+08	2.42612e+08	3.02477e+08	2.4854e+08	0.819215	0.0508737
TG(16:0_6:0_18:1)+NH4_48.14	TG	Neutral lipids	triglyceride	(16:0_6:0_18:1)	(16:0)	(6:0)	(18:1)	710.629	C43 H84 O6 N1	2.52296e+10	3.02157e+10	2.23574e+10	2.94514e+10	2.88271e+10	3.11277e+10	2.62327e+10	2.76345e+10	3.1752e+10	2.93563e+10	2.66211e+10	3.05523e+10	3.06235e+10	2.66345e+10	3.06698e+10	2.94585e+10	1.066	0.226525
TG(16:0_6:0_18:1)+NH4_55.82	TG	Neutral lipids	triglyceride	(16:0_6:0_18:1)	(16:0)	(6:0)	(18:1)	710.629	C43 H84 O6 N1	6.2384e+08	5.45262e+08	4.84522e+08	6.15269e+08	6.23525e+08	6.23283e+08	6.12689e+08	5.8977e+08	6.254e+08	5.63456e+08	5.83363e+08	5.23051e+08	7.0491e+08	5.68585e+08	7.8877e+08	6.22505e+08	1.05551	0.441699
TG(16:0_8:0_16:0)+NH4_46.97	TG	Neutral lipids	triglyceride	(16:0_8:0_16:0)	(16:0)	(8:0)	(16:0)	712.645	C43 H86 O6 N1	2.6137e+09	3.18552e+09	2.32408e+09	3.63301e+09	3.33817e+09	3.93049e+09	3.02721e+09	3.15031e+09	3.78059e+09	3.46597e+09	3.06879e+09	2.96198e+09	3.19058e+09	3.1596e+09	3.05987e+09	3.24105e+09	1.0288	0.710509
TG(16:0_9:0_16:0)+(CH3CH2)3NH_52.14	TG	Neutral lipids	triglyceride	(16:0_9:0_16:0)	(16:0)	(9:0)	(16:0)	824.758	C50 H100 O6 N2	5.29033e+10	4.99427e+10	4.42394e+10	5.10435e+10	5.4289e+10	5.25151e+10	4.75544e+10	5.03553e+10	4.64101e+10	5.38189e+10	6.232e+10	4.38953e+10	5.65524e+10	57593187149	4.88283e+10	5.2774e+10	1.04803	0.415287
TG(16:0_9:0_16:1)+NH4_48.59	TG	Neutral lipids	triglyceride	(16:0_9:0_16:1)	(16:0)	(9:0)	(16:1)	724.645	C44 H86 O6 N1	7.69492e+08	1.04947e+09	6.71208e+08	1.03009e+09	5.07916e+08	6.53223e+08	7.90784e+08	7.8174e+08	7.00079e+08	1.03826e+09	6.12367e+08	8.72144e+08	6.56705e+08	5.72204e+08	6.85742e+08	7.33928e+08	0.93884	0.633073
TG(16:0e_18:1_18:2)+NH4_53.48	TG	Neutral lipids	triglyceride	(16:0e_18:1_18:2)	(16:0e)	(18:1)	(18:2)	860.807	C55 H106 O5 N1	6.65199e+07	1.64371e+08	1.93016e+08	5.82928e+07	6.11733e+07	1.24562e+07	8.92357e+07	9.21521e+07	6.65967e+07	1.51133e+08	1.74824e+08	1.38882e+08	1.4685e+07	1.09917e+07	3.10202e+07	8.4019e+07	0.911742	0.823642
TG(16:1_10:0_16:1)+NH4_48.32	TG	Neutral lipids	triglyceride	(16:1_10:0_16:1)	(16:1)	(10:0)	(16:1)	736.645	C45 H86 O6 N1	7.34213e+09	1.09384e+10	7.98424e+09	7.22401e+09	6.47971e+09	7.37756e+09	9.50727e+09	8.1219e+09	7.61977e+09	7.39968e+09	6.9126e+09	9.80499e+09	5.49463e+09	5.13864e+09	7.75797e+09	7.16118e+09	0.881712	0.270729
TG(16:1_10:0_18:3)+NH4_48.07	TG	Neutral lipids	triglyceride	(16:1_10:0_18:3)	(16:1)	(10:0)	(18:3)	760.645	C47 H86 O6 N1	9.18192e+07	1.4781e+08	8.3935e+07	1.37447e+08	1.04062e+08	1.30584e+08	1.4861e+08	1.2061e+08	1.50447e+08	1.4611e+08	8.70362e+07	1.73093e+08	6.31126e+07	6.25319e+07	7.25277e+07	1.07837e+08	0.894099	0.54755
TG(16:1_11:3_16:1)+K_40.78	TG	Neutral lipids	triglyceride	(16:1_11:3_16:1)	(16:1)	(11:3)	(16:1)	765.543	C46 H78 O6 K1	6.21247e+08	6.42859e+08	6.74771e+08	8.02185e+08	5.05652e+08	6.75538e+08	3.82521e+08	6.14967e+08	7.26425e+08	4.07571e+08	2.98375e+08	4.92576e+08	5.44731e+08	4.65902e+08	3.43005e+08	4.68369e+08	0.761617	0.0712687
TG(16:1_11:3_18:1)+(CH3CH2)3NH_50.8	TG	Neutral lipids	triglyceride	(16:1_11:3_18:1)	(16:1)	(11:3)	(18:1)	870.742	C54 H98 O6 N2	9.73294e+08	1.37585e+09	1.31562e+09	1.46205e+09	1.33322e+09	1.54338e+09	1.72023e+09	1.38909e+09	2.05437e+09	2.1266e+09	1.79809e+09	1.30951e+09	1.92175e+09	2.07909e+09	1.4266e+09	1.81657e+09	1.30774	0.0168357
TG(16:1_11:3_22:3)+Li_48.87	TG	Neutral lipids	triglyceride	(16:1_11:3_22:3)	(16:1)	(11:3)	(22:3)	813.658	C52 H86 O6 Li1	3.83358e+09	5.12326e+09	4.10838e+09	3.92931e+09	4.21722e+09	3.24975e+09	3.41112e+09	3.9818e+09	4.44267e+09	5.04575e+09	4.34081e+09	4.20312e+09	3.37835e+09	3.17872e+09	3.2914e+09	3.98297e+09	1.00029	0.997416
TG(16:1_11:4_16:1)+K_39.76	TG	Neutral lipids	triglyceride	(16:1_11:4_16:1)	(16:1)	(11:4)	(16:1)	763.527	C46 H76 O6 K1	1.67457e+08	1.0058e+08	1.55873e+08	8.74699e+07	3.67518e+07	8.22365e+07	3.30014e+07	9.4767e+07	7.39533e+07	6.50994e+07	2.52259e+07	8.65801e+07	9.81436e+07	7.40427e+07	47324491	6.71956e+07	0.709061	0.24029
TG(16:1_11:4_16:1)+Li_29.67	TG	Neutral lipids	triglyceride	(16:1_11:4_16:1)	(16:1)	(11:4)	(16:1)	731.58	C46 H76 O6 Li1	3.92144e+08	5.0429e+08	6.79581e+08	9.107e+08	5.44621e+08	5.39451e+08	432426812	5.71888e+08	5.8751e+08	2.93114e+09	7.12326e+08	4.66711e+08	5.93552e+08	5.14005e+08	3.89185e+08	8.84919e+08	1.54736	0.402752
TG(16:1_11:4_18:1)+K_41.71	TG	Neutral lipids	triglyceride	(16:1_11:4_18:1)	(16:1)	(11:4)	(18:1)	791.559	C48 H80 O6 K1	5.34847e+08	1.94e+08	4.59346e+08	2.01257e+08	1.23117e+08	2.41857e+08	7.12561e+07	2.60812e+08	1.67365e+08	1.46876e+08	5.94418e+07	2.37274e+08	3.30265e+08	2.84676e+08	1.65959e+08	1.98837e+08	0.762376	0.421805
TG(16:1_12:0_16:1)+NH4_49.37	TG	Neutral lipids	triglyceride	(16:1_12:0_16:1)	(16:1)	(12:0)	(16:1)	764.676	C47 H90 O6 N1	1.71747e+10	2.28065e+10	1.8911e+10	1.61634e+10	1.44399e+10	1.42783e+10	1.84807e+10	1.74649e+10	1.59811e+10	1.71022e+10	1.43168e+10	2.11201e+10	1.22693e+10	1.14911e+10	1.56996e+10	1.54257e+10	0.883242	0.241644
TG(16:1_13:0_16:1)+NH4_49.55	TG	Neutral lipids	triglyceride	(16:1_13:0_16:1)	(16:1)	(13:0)	(16:1)	778.692	C48 H92 O6 N1	9.95092e+08	1.34011e+09	9.77889e+08	1.01597e+09	1.02941e+09	9.26776e+08	1.18852e+09	1.06768e+09	1.04935e+09	1.12849e+09	8.43005e+08	1.03925e+09	9.39426e+08	9.24645e+08	8.85058e+08	9.72746e+08	0.911083	0.184871
TG(16:1_13:0_22:6)+Li_48.05	TG	Neutral lipids	triglyceride	(16:1_13:0_22:6)	(16:1)	(13:0)	(22:6)	841.689	C54 H90 O6 Li1	6.20939e+09	6.4034e+09	5.8505e+09	6.21635e+09	6.06596e+09	6.08567e+09	5.23592e+09	6.0096e+09	4.65615e+09	5.51479e+09	6.35818e+09	5.06807e+09	9.07174e+06	6.243e+09	5.66855e+09	4.78826e+09	0.796769	0.193803
TG(16:1_14:0_16:1)+NH4_50.07	TG	Neutral lipids	triglyceride	(16:1_14:0_16:1)	(16:1)	(14:0)	(16:1)	792.708	C49 H94 O6 N1	7.68821e+10	9.30113e+10	8.19457e+10	69444026799	6.66946e+10	6.08115e+10	7.50769e+10	7.4838e+10	7.65943e+10	7.30722e+10	6.9487e+10	7.44172e+10	5.86251e+10	5.73111e+10	7.06944e+10	6.86002e+10	0.916649	0.233494
TG(16:1_14:1_16:1)+NH4_49.59	TG	Neutral lipids	triglyceride	(16:1_14:1_16:1)	(16:1)	(14:1)	(16:1)	790.692	C49 H92 O6 N1	1.15533e+10	1.57936e+10	1.5097e+10	1.15292e+10	9.62466e+09	9.543e+09	1.24025e+10	1.22205e+10	1.12383e+10	1.10749e+10	8.98126e+09	1.23975e+10	9.15369e+09	8.72403e+09	1.01033e+10	1.0239e+10	0.837858	0.0932014
TG(16:1_14:1_17:1)+NH4_50.23	TG	Neutral lipids	triglyceride	(16:1_14:1_17:1)	(16:1)	(14:1)	(17:1)	804.708	C50 H94 O6 N1	1.18049e+09	1.49617e+09	1.25033e+09	1.17826e+09	1.20627e+09	1.1092e+09	1.25929e+09	1.24e+09	1.30284e+09	1.29308e+09	9.7379e+08	1.2125e+09	1.21166e+09	1.1641e+09	1.16369e+09	1.18881e+09	0.958717	0.429035
TG(16:1_14:1_18:2)+NH4_50.05	TG	Neutral lipids	triglyceride	(16:1_14:1_18:2)	(16:1)	(14:1)	(18:2)	816.708	C51 H94 O6 N1	4.38434e+09	5.45184e+09	4.57509e+09	4.79155e+09	4.23242e+09	4.33494e+09	4.77046e+09	4.64866e+09	5.16385e+09	4.46039e+09	3.78519e+09	4.62654e+09	4.50399e+09	4.24283e+09	4.03775e+09	4.40293e+09	0.94714	0.305283
TG(16:1_14:1_18:3)+NH4_49.73	TG	Neutral lipids	triglyceride	(16:1_14:1_18:3)	(16:1)	(14:1)	(18:3)	814.692	C51 H92 O6 N1	7.13146e+08	9.0243e+08	7.69187e+08	8.7888e+08	7.08234e+08	8.58218e+08	8.29889e+08	8.08569e+08	9.45926e+08	7.99604e+08	5.6187e+08	8.16038e+08	7.55791e+08	7.69392e+08	7.35263e+08	7.69126e+08	0.951219	0.469312
TG(16:1_16:1_16:1)+NH4_50.22	TG	Neutral lipids	triglyceride	(16:1_16:1_16:1)	(16:1)	(16:1)	(16:1)	818.723	C51 H96 O6 N1	1.33711e+11	1.58627e+11	1.80983e+11	1.26902e+11	1.13135e+11	1.24737e+11	1.33934e+11	1.38861e+11	1.37707e+11	1.29276e+11	1.09878e+11	1.3029e+11	1.15914e+11	1.14429e+11	1.50875e+11	1.2691e+11	0.913934	0.274561
TG(16:1_16:1_17:1)+Li_31.82	TG	Neutral lipids	triglyceride	(16:1_16:1_17:1)	(16:1)	(16:1)	(17:1)	821.72	C52 H94 O6 Li1	8.94814e+09	8.66769e+09	8.55763e+09	1.02531e+10	9.97427e+09	1.05649e+10	9.39604e+09	9.48025e+09	9.73672e+09	7.27851e+09	7.39174e+09	6.07482e+09	1.09489e+10	9.38487e+09	1.08063e+10	8.80313e+09	0.928576	0.409159
TG(16:1_16:1_18:1)+NH4_51.14	TG	Neutral lipids	triglyceride	(16:1_16:1_18:1)	(16:1)	(16:1)	(18:1)	846.755	C53 H100 O6 N1	6.74643e+10	7.80957e+10	7.76032e+10	7.49395e+10	6.66407e+10	7.82445e+10	7.68077e+10	7.42565e+10	7.83213e+10	7.72776e+10	5.54793e+10	8.3701e+10	7.28402e+10	7.09503e+10	7.87502e+10	7.39029e+10	0.995237	0.930402
TG(16:1_16:1_18:2)+NH4_50.48	TG	Neutral lipids	triglyceride	(16:1_16:1_18:2)	(16:1)	(16:1)	(18:2)	844.739	C53 H98 O6 N1	1.69224e+10	2.12842e+10	1.82631e+10	1.99113e+10	1.75242e+10	1.94131e+10	1.95998e+10	1.89883e+10	2.09951e+10	1.87346e+10	1.45928e+10	2.04669e+10	1.83968e+10	1.80929e+10	2.01267e+10	1.87723e+10	0.988622	0.831677
TG(16:1_16:1_18:3)+NH4_50.11	TG	Neutral lipids	triglyceride	(16:1_16:1_18:3)	(16:1)	(16:1)	(18:3)	842.723	C53 H96 O6 N1	4.0959e+09	5.59327e+09	4.6715e+09	5.43428e+09	4.51419e+09	5.10857e+09	5.26524e+09	4.95471e+09	5.58303e+09	4.79608e+09	3.54749e+09	5.22544e+09	4.66801e+09	4.33373e+09	5.09242e+09	4.74946e+09	0.958575	0.539957
TG(16:1_17:1_18:1)+Li_32.43	TG	Neutral lipids	triglyceride	(16:1_17:1_18:1)	(16:1)	(17:1)	(18:1)	849.752	C54 H98 O6 Li1	7.46412e+09	6.31257e+09	6.64704e+09	8.33695e+09	8.66019e+09	9.09726e+09	8.35323e+09	7.83877e+09	7.41269e+09	5.81195e+09	5.91077e+09	5.23704e+09	9.04462e+09	8.12514e+09	9.00605e+09	7.22118e+09	0.921214	0.409149
TG(16:1_17:1_18:2)+Li_32.08	TG	Neutral lipids	triglyceride	(16:1_17:1_18:2)	(16:1)	(17:1)	(18:2)	847.736	C54 H96 O6 Li1	1.46775e+09	1.19938e+09	1.49223e+09	1.34201e+09	1.38843e+09	1.39783e+09	1.59781e+09	1.41221e+09	1.13427e+09	1.0301e+09	1.01384e+09	1.05078e+09	1.49615e+09	1.27088e+09	1.90139e+09	1.27106e+09	0.900052	0.317923
TG(16:1_17:1_18:3)+Li_50.6	TG	Neutral lipids	triglyceride	(16:1_17:1_18:3)	(16:1)	(17:1)	(18:3)	845.72	C54 H94 O6 Li1	3.28765e+09	3.80478e+09	3.5718e+09	4.05889e+09	3.62076e+09	3.82978e+09	3.81116e+09	3.71212e+09	4.14034e+09	3.69175e+09	3.041e+09	3.65986e+09	3.58692e+09	3.58833e+09	3.69322e+09	3.62877e+09	0.977548	0.596081
TG(16:1_17:1_22:6)+Li_49.44	TG	Neutral lipids	triglyceride	(16:1_17:1_22:6)	(16:1)	(17:1)	(22:6)	895.736	C58 H96 O6 Li1	6.68593e+08	7.15438e+08	1.16543e+09	5.27197e+08	1.4021e+08	1.4557e+08	8.80372e+08	6.06116e+08	4.8607e+08	9.56959e+08	8.50265e+08	9.75069e+08	7.38033e+08	7.74665e+08	6.63879e+08	7.77848e+08	1.28333	0.299947
TG(16:1_18:1_18:2)+NH4_52.32	TG	Neutral lipids	triglyceride	(16:1_18:1_18:2)	(16:1)	(18:1)	(18:2)	872.77	C55 H102 O6 N1	6.873e+09	8.52827e+09	7.02394e+09	7.05731e+09	7.05717e+09	7.61183e+09	7.46852e+09	7.37429e+09	9.317e+09	7.91337e+09	5.82693e+09	7.69409e+09	7.34558e+09	8.54429e+09	6.77677e+09	7.63115e+09	1.03483	0.607975
TG(16:1_18:1_21:0)+NH4_53.82	TG	Neutral lipids	triglyceride	(16:1_18:1_21:0)	(16:1)	(18:1)	(21:0)	918.848	C58 H112 O6 N1	6.9459e+08	8.07664e+08	8.15388e+08	6.80188e+08	7.17403e+08	6.66869e+08	5.87208e+08	7.09901e+08	5.1506e+08	8.88672e+08	5.31393e+08	9.31798e+08	5.9534e+08	4.50646e+08	7.0392e+08	6.59547e+08	0.929068	0.533955
TG(16:1_18:1_23:1)+NH4_53.8	TG	Neutral lipids	triglyceride	(16:1_18:1_23:1)	(16:1)	(18:1)	(23:1)	944.864	C60 H114 O6 N1	1.25115e+08	1.56489e+08	1.49085e+08	1.24577e+08	124446965	1.29827e+08	8.97514e+07	1.2847e+08	1.15852e+08	2.03882e+08	9.80804e+07	1.56699e+08	8.27486e+07	7.85629e+07	1.46271e+08	1.26014e+08	0.980877	0.900162
TG(16:1_18:1_24:1)+NH4_54.08	TG	Neutral lipids	triglyceride	(16:1_18:1_24:1)	(16:1)	(18:1)	(24:1)	958.88	C61 H116 O6 N1	6.95729e+08	6.07983e+08	7.59163e+08	5.67732e+08	5.36173e+08	9.08476e+08	7.36603e+08	687408562	6.68431e+08	7.392e+08	5.43182e+08	6.3992e+08	5.94382e+08	5.56975e+08	6.61812e+08	6.29129e+08	0.915218	0.31928
TG(16:1_6:0_10:0)+NH4_38.56	TG	Neutral lipids	triglyceride	(16:1_6:0_10:0)	(16:1)	(6:0)	(10:0)	598.504	C35 H68 O6 N1	5.67493e+08	5.40244e+08	3.86482e+08	4.10058e+08	2.63112e+08	3.16708e+08	2.71699e+08	3.93685e+08	2.43565e+08	1.92677e+08	2.13414e+08	1.67033e+08	4.27583e+08	3.25654e+08	3.78324e+08	2.78321e+08	0.706964	0.0781029
TG(16:1_6:0_12:2)+H_33.1	TG	Neutral lipids	triglyceride	(16:1_6:0_12:2)	(16:1)	(6:0)	(12:2)	605.478	C37 H65 O6	2.33274e+08	2.01096e+08	1.28408e+08	1.49245e+08	1.25543e+08	1.3794e+08	2.80275e+08	1.79397e+08	1.18327e+08	8.13407e+07	1.15552e+08	1.84547e+08	1.8571e+08	1.60688e+08	1.6296e+08	1.44161e+08	0.803583	0.223359
TG(16:2e_17:1_20:2)+H_48.6	TG	Neutral lipids	triglyceride	(16:2e_17:1_20:2)	(16:2e)	(17:1)	(20:2)	853.764	C56 H101 O5	4.43087e+08	5.45422e+08	3.74092e+08	2.65219e+07	4.53886e+08	4.88275e+08	5.04241e+08	4.05075e+08	4.8735e+08	4.65686e+08	6.02048e+07	3.83755e+08	5.27491e+08	4.63354e+08	5.25323e+08	4.16166e+08	1.02738	0.904822
TG(16:2e_6:0_6:0)+K_25.27	TG	Neutral lipids	triglyceride	(16:2e_6:0_6:0)	(16:2e)	(6:0)	(6:0)	547.376	C31 H56 O5 K1	4.03664e+07	4.5475e+07	7.08405e+07	6.42832e+07	6.37675e+07	5.70832e+07	0	4.88308e+07	20113012	2.39806e+07	2.7048e+07	0	3.12451e+07	0	2.79004e+07	1.86124e+07	0.381162	0.0166962
TG(17:0_18:1_18:1)+NH4_53.22	TG	Neutral lipids	triglyceride	(17:0_18:1_18:1)	(17:0)	(18:1)	(18:1)	890.817	C56 H108 O6 N1	1.11924e+09	1.18919e+09	1.1555e+09	1.1243e+09	1.05515e+09	1.05459e+09	1.00015e+09	1.09973e+09	1.28935e+09	1.334e+09	9.14052e+08	1.39001e+09	1.02049e+09	1.06362e+09	1.13163e+09	1.16331e+09	1.05781	0.402379
TG(18:0_16:0_16:0)+Na_32.78	TG	Neutral lipids	triglyceride	(18:0_16:0_16:0)	(18:0)	(16:0)	(16:0)	857.757	C53 H102 O6 Na1	297570405	2.36732e+08	4.05224e+08	2.84653e+08	2.36271e+08	2.71899e+08	3.65998e+08	2.99764e+08	2.37293e+08	2.23557e+08	2.36745e+08	2.4459e+08	2.91245e+08	2.75431e+08	3.9754e+08	2.72343e+08	0.908524	0.424607
TG(18:0_16:0_18:0)+NH4_53.34	TG	Neutral lipids	triglyceride	(18:0_16:0_18:0)	(18:0)	(16:0)	(18:0)	880.833	C55 H110 O6 N1	1.2693e+10	1.12185e+10	1.07684e+10	1.2236e+10	1.27332e+10	1.22914e+10	1.33325e+10	1.21819e+10	1.3559e+10	1.5038e+10	1.54131e+10	1.27274e+10	1.26965e+10	1.26603e+10	1.20234e+10	1.34454e+10	1.10372	0.0586863
TG(18:0_16:0_18:1)+NH4_53.61	TG	Neutral lipids	triglyceride	(18:0_16:0_18:1)	(18:0)	(16:0)	(18:1)	878.817	C55 H108 O6 N1	1.017e+11	9.87216e+10	9.80848e+10	1.12839e+11	1.15784e+11	1.13425e+11	1.21184e+11	1.0882e+11	1.19071e+11	1.16659e+11	1.1843e+11	1.12466e+11	1.09687e+11	1.08719e+11	1.01287e+11	1.12331e+11	1.03227	0.424131
TG(18:0_18:0_18:0)+NH4_54.0	TG	Neutral lipids	triglyceride	(18:0_18:0_18:0)	(18:0)	(18:0)	(18:0)	908.864	C57 H114 O6 N1	3.38479e+09	3.18134e+09	3.23503e+09	3.21064e+09	3.56173e+09	3.37229e+09	3.46298e+09	3.34411e+09	2.53451e+09	5.01022e+09	3.60691e+09	3.96067e+09	3.05793e+09	2.75582e+09	3.22266e+09	3.44982e+09	1.03161	0.753567
TG(18:0_18:1_18:1)+NH4_53.47	TG	Neutral lipids	triglyceride	(18:0_18:1_18:1)	(18:0)	(18:1)	(18:1)	904.833	C57 H110 O6 N1	1.67982e+10	1.70488e+10	1.7369e+10	1.81968e+10	1.66938e+10	1.62324e+10	1.88707e+10	1.73157e+10	2.21853e+10	2.11378e+10	1.50023e+10	2.41232e+10	1.5011e+10	1.47444e+10	1.57976e+10	1.8286e+10	1.05603	0.555765
TG(18:0_18:1_20:3)+NH4_53.4	TG	Neutral lipids	triglyceride	(18:0_18:1_20:3)	(18:0)	(18:1)	(20:3)	928.833	C59 H110 O6 N1	8.77912e+07	8.79898e+07	0	1.15874e+08	0	0	2.67722e+07	4.54896e+07	1.67065e+08	1.4988e+08	9.82963e+07	3.23405e+07	1.28827e+08	1.13354e+08	0	9.85376e+07	2.16616	0.102862
TG(18:0e_16:0_18:1)+NH4_54.02	TG	Neutral lipids	triglyceride	(18:0e_16:0_18:1)	(18:0e)	(16:0)	(18:1)	864.838	C55 H110 O5 N1	2.70426e+08	3.88628e+08	4.87405e+08	4.76632e+08	2.99697e+08	1.93038e+08	3.03783e+08	3.45659e+08	1.92355e+08	4.48697e+08	5.55101e+08	4.09161e+08	1.1578e+08	1.03131e+08	1.9272e+08	2.88135e+08	0.833583	0.486353
TG(18:0e_16:1_18:1)+NH4_53.77	TG	Neutral lipids	triglyceride	(18:0e_16:1_18:1)	(18:0e)	(16:1)	(18:1)	862.822	C55 H108 O5 N1	3.01581e+08	5.20017e+08	6.12037e+08	3.4628e+08	3.06225e+08	1.40528e+08	4.12218e+08	3.76984e+08	2.61395e+08	5.79682e+08	5.72133e+08	5.20435e+08	2.46304e+07	1.05775e+08	2.14288e+08	3.25477e+08	0.863372	0.633888
TG(18:0e_16:1_20:5)+H_49.3	TG	Neutral lipids	triglyceride	(18:0e_16:1_20:5)	(18:0e)	(16:1)	(20:5)	865.764	C57 H101 O5	1.11591e+11	9.95577e+10	9.94307e+10	1.14292e+11	1.1232e+11	1.20388e+11	1.0147e+11	1.08436e+11	8.47524e+10	8.03332e+10	9.67437e+10	7.65409e+10	1.27826e+11	1.12654e+11	1.17039e+11	9.94128e+10	0.91679	0.302334
TG(18:1_11:4_18:1)+(CH3CH2)3NH_50.62	TG	Neutral lipids	triglyceride	(18:1_11:4_18:1)	(18:1)	(11:4)	(18:1)	896.758	C56 H100 O6 N2	0	1.53964e+08	4.38067e+08	1.11855e+07	3.33552e+07	2.15999e+08	4.76395e+08	1.89852e+08	2.71155e+08	8.62353e+08	5.3346e+08	0	6.00998e+08	6.30942e+08	2.32479e+08	4.47341e+08	2.35626	0.0817035
TG(18:1_17:1_18:1)+Li_50.05	TG	Neutral lipids	triglyceride	(18:1_17:1_18:1)	(18:1)	(17:1)	(18:1)	877.783	C56 H102 O6 Li1	2.01922e+09	1.95979e+08	1.70082e+09	2.18897e+09	2.4616e+09	2.49944e+09	2.36227e+09	1.91833e+09	2.15577e+09	1.5016e+09	2.04733e+08	1.72533e+08	2.53883e+09	2.26328e+09	2.53351e+09	1.62432e+09	0.846739	0.566594
TG(18:1_17:1_18:2)+Li_32.71	TG	Neutral lipids	triglyceride	(18:1_17:1_18:2)	(18:1)	(17:1)	(18:2)	875.767	C56 H100 O6 Li1	6.63432e+08	4.86033e+08	7.2191e+08	6.25533e+08	6.68408e+08	7.57614e+08	8.51592e+08	6.82074e+08	5.49806e+08	4.69114e+08	4.35135e+08	5.31051e+08	6.91637e+08	6.37963e+08	8.75047e+08	5.98536e+08	0.877523	0.267567
TG(18:1_17:1_18:3)+Li_32.52	TG	Neutral lipids	triglyceride	(18:1_17:1_18:3)	(18:1)	(17:1)	(18:3)	873.752	C56 H98 O6 Li1	4.65419e+08	3.92352e+08	4.45122e+08	4.59539e+08	444700891	4.81832e+08	4.88694e+08	4.53951e+08	5.27549e+08	4.54009e+08	4.29781e+08	4.52092e+08	4.51862e+08	4.76861e+08	4.86229e+08	4.68341e+08	1.0317	0.415611
TG(18:1_18:1_18:1)+NH4_53.1	TG	Neutral lipids	triglyceride	(18:1_18:1_18:1)	(18:1)	(18:1)	(18:1)	902.817	C57 H108 O6 N1	1.04245e+10	1.01817e+10	1.0503e+10	9.93304e+09	8.01872e+09	9.01757e+09	9.86538e+09	9.70627e+09	1.30724e+10	1.2867e+10	7.33198e+09	1.3958e+10	1.11468e+10	1.17106e+10	1.05382e+10	1.15178e+10	1.18664	0.077787
TG(18:1_18:1_18:2)+NH4_52.64	TG	Neutral lipids	triglyceride	(18:1_18:1_18:2)	(18:1)	(18:1)	(18:2)	900.801	C57 H106 O6 N1	2.14838e+08	1.97012e+08	8.52894e+07	2.39493e+08	6.18221e+07	3.45468e+08	5.23463e+07	1.70895e+08	9.38892e+08	6.32856e+08	0	5.38837e+08	6.06352e+08	7.7809e+08	3.39964e+08	5.47856e+08	3.2058	0.0164728
TG(18:1_18:2_18:2)+NH4_52.31	TG	Neutral lipids	triglyceride	(18:1_18:2_18:2)	(18:1)	(18:2)	(18:2)	898.786	C57 H104 O6 N1	0	0	0	0	0	0	0	0	2.87083e+08	0	0	0	6.48629e+07	1.74711e+08	0	7.52367e+07	#DIV/0!	0.130473
TG(18:1_18:2_24:1)+NH4_54.17	TG	Neutral lipids	triglyceride	(18:1_18:2_24:1)	(18:1)	(18:2)	(24:1)	984.895	C63 H118 O6 N1	6.06183e+07	5.98361e+07	7.86302e+07	6.14671e+07	5.4237e+07	7.74344e+07	5.0121e+07	6.3192e+07	2.53002e+07	8.49649e+07	2.84664e+07	5.84652e+07	6.477e+07	4.99696e+07	6.68602e+07	5.41138e+07	0.856339	0.343922
TG(18:1e_16:1_18:3)+H_47.76	TG	Neutral lipids	triglyceride	(18:1e_16:1_18:3)	(18:1e)	(16:1)	(18:3)	839.749	C55 H99 O5	5.79348e+10	6.10419e+10	5.67216e+10	6.9067e+10	6.40358e+10	7.12078e+10	6.07864e+10	6.29708e+10	6.71329e+10	4.95875e+10	5.32944e+10	3.63329e+10	7.45873e+10	6.24675e+10	7.1828e+10	5.93186e+10	0.942003	0.5301
TG(18:1e_16:1_18:4)+H_39.69	TG	Neutral lipids	triglyceride	(18:1e_16:1_18:4)	(18:1e)	(16:1)	(18:4)	837.733	C55 H97 O5	7.77347e+10	7.72449e+10	6.92275e+10	8.01117e+10	7.54888e+10	7.97305e+10	6.56921e+10	7.50329e+10	6.28262e+10	5.43216e+10	6.61103e+10	4.71995e+10	8.85333e+10	7.67879e+10	7.92358e+10	6.78592e+10	0.904393	0.259257
TG(18:1e_18:0_18:1)+NH4_54.1	TG	Neutral lipids	triglyceride	(18:1e_18:0_18:1)	(18:1e)	(18:0)	(18:1)	890.854	C57 H112 O5 N1	3.45129e+08	3.84613e+08	440841833	3.83177e+08	3.11892e+08	2.39968e+08	3.232e+08	3.46974e+08	1.8294e+08	4.83958e+08	5.00341e+08	5.25641e+08	1.30555e+08	1.1905e+08	2.31899e+08	3.10626e+08	0.895243	0.636509
TG(18:1e_18:1_20:4)+H_50.16	TG	Neutral lipids	triglyceride	(18:1e_18:1_20:4)	(18:1e)	(18:1)	(20:4)	893.796	C59 H105 O5	3.72464e+10	2.80164e+10	3.20825e+10	3.97617e+10	3.96484e+10	4.34352e+10	3.81971e+10	3.69125e+10	2.98094e+10	2.77554e+10	1.08438e+10	2.80583e+10	4.28818e+10	3.90721e+10	3.84487e+10	3.09813e+10	0.839318	0.22135
TG(18:1e_6:0_10:1)+K_43.95	TG	Neutral lipids	triglyceride	(18:1e_6:0_10:1)	(18:1e)	(6:0)	(10:1)	631.47	C37 H68 O5 K1	1.53056e+08	1.98336e+08	1.62882e+08	1.77146e+08	1.41871e+08	1.51995e+08	1.93358e+08	1.68378e+08	1.92029e+08	1.57213e+08	1.8103e+08	1.63241e+08	1.62803e+08	1.85793e+08	1.74841e+08	1.7385e+08	1.0325	0.58143
TG(18:3e_11:1_14:3)+(CH3CH2)3NH_46.21	TG	Neutral lipids	triglyceride	(18:3e_11:1_14:3)	(18:3e)	(11:1)	(14:3)	824.7	C52 H92 O5 N2	4.51099e+08	4.54292e+08	5.57302e+08	4.20004e+08	3.84833e+08	5.86471e+08	3.43049e+08	4.56721e+08	5.00991e+08	7.70374e+08	4.1062e+08	3.53109e+08	8.24395e+08	6.08467e+08	5.53233e+08	5.74456e+08	1.25778	0.146741
TG(18:3e_11:3_16:1)+(CH3CH2)3NH_31.6	TG	Neutral lipids	triglyceride	(18:3e_11:3_16:1)	(18:3e)	(11:3)	(16:1)	852.731	C54 H96 O5 N2	1.35576e+09	1.04962e+09	1.15823e+09	1.41374e+09	1.23582e+09	1.34797e+09	1.08237e+09	1.23479e+09	1.29414e+09	8.96666e+08	9.04335e+08	7.69294e+08	1.69284e+09	1.43652e+09	1.55931e+09	1.22187e+09	0.989538	0.932687
TG(18:3e_16:1_16:1)+Na_46.83	TG	Neutral lipids	triglyceride	(18:3e_16:1_16:1)	(18:3e)	(16:1)	(16:1)	833.699	C53 H94 O5 Na1	1.00724e+09	8.32835e+08	1.50577e+09	7.69695e+08	5.57458e+08	6.84876e+08	7.85703e+08	8.77653e+08	5.08126e+08	5.55747e+08	5.81302e+08	5.70961e+08	8.57453e+08	6.66338e+08	1.05233e+09	6.84608e+08	0.780044	0.193967
TG(18:3e_18:1_18:4)+H_48.09	TG	Neutral lipids	triglyceride	(18:3e_18:1_18:4)	(18:3e)	(18:1)	(18:4)	861.733	C57 H97 O5	3.31831e+09	2.95703e+09	4.64766e+09	2.70282e+09	2.23844e+09	2.63174e+09	2.94843e+09	3.06349e+09	2.12969e+09	2.05882e+09	2.05777e+09	2.27897e+09	2.88499e+09	2.52493e+09	3.43985e+09	2.48215e+09	0.810235	0.128222
TG(18:4_10:3_16:0)+Li_44.42	TG	Neutral lipids	triglyceride	(18:4_10:3_16:0)	(18:4)	(10:3)	(16:0)	743.58	C47 H76 O6 Li1	1.29799e+08	2.02738e+08	3.72964e+08	1.17812e+08	2.67776e+08	3.47016e+08	1.73896e+08	2.30286e+08	2.55891e+08	4.70423e+08	3.7131e+08	6.49905e+07	4.00512e+08	4.13601e+08	3.55427e+08	3.33165e+08	1.44674	0.135611
TG(18:4_16:0_16:1)+H_5.84	TG	Neutral lipids	triglyceride	(18:4_16:0_16:1)	(18:4)	(16:0)	(16:1)	825.697	C53 H93 O6	5.08422e+07	5.44683e+07	6.51774e+07	6.47788e+07	4.48772e+07	4.85717e+07	5.17028e+07	5.43455e+07	0	3.45765e+07	3.54928e+07	3.13384e+07	4.62362e+07	4.57053e+07	4.1675e+07	3.35749e+07	0.617805	0.0130123
TG(18:4_16:1_16:1)+H_49.76	TG	Neutral lipids	triglyceride	(18:4_16:1_16:1)	(18:4)	(16:1)	(16:1)	823.681	C53 H91 O6	6.77257e+08	7.38342e+08	9.34859e+08	5.87493e+08	4.219e+08	5.86346e+08	7.00706e+08	6.63843e+08	6.09304e+08	8.0231e+08	7.12662e+08	8.08126e+08	4.70392e+08	6.66755e+08	6.64629e+08	6.76311e+08	1.01878	0.869983
TG(18:4_17:0_18:4)+Li_48.28	TG	Neutral lipids	triglyceride	(18:4_17:0_18:4)	(18:4)	(17:0)	(18:4)	867.705	C56 H92 O6 Li1	1.00969e+09	1.46238e+09	2.20421e+09	6.92474e+08	5.15101e+08	5.52214e+08	8.70246e+08	1.04376e+09	7.56945e+08	1.22884e+09	1.46917e+09	1.99731e+09	7.60156e+08	7.6424e+08	9.04091e+08	1.12582e+09	1.07862	0.782396
TG(19:1_14:4_16:1)+Li_31.12	TG	Neutral lipids	triglyceride	(19:1_14:4_16:1)	(19:1)	(14:4)	(16:1)	815.674	C52 H88 O6 Li1	1.26978e+09	1.05917e+09	1.14889e+09	1.17406e+09	1.4323e+09	1.29649e+09	1.06396e+09	1.20638e+09	1.15879e+09	7.18207e+08	1.07057e+09	7.1872e+08	1.28308e+09	1.21416e+09	1.31154e+09	1.06787e+09	0.885186	0.230674
TG(19:1_18:1_18:4)+Li_41.31	TG	Neutral lipids	triglyceride	(19:1_18:1_18:4)	(19:1)	(18:1)	(18:4)	899.767	C58 H100 O6 Li1	1.40201e+09	1.07298e+09	1.30852e+09	1.44908e+09	1.56669e+09	1.57241e+09	1.65296e+09	1.43209e+09	1.56827e+09	1.42784e+09	1.45358e+09	1.33829e+09	1.63244e+09	1.61444e+09	1.49097e+09	1.50369e+09	1.04999	0.418846
TG(20:0_16:0_18:1)+NH4_53.92	TG	Neutral lipids	triglyceride	(20:0_16:0_18:1)	(20:0)	(16:0)	(18:1)	906.848	C57 H112 O6 N1	2.51541e+10	2.24862e+10	2.35982e+10	2.49728e+10	2.6664e+10	2.57006e+10	2.43524e+10	2.47041e+10	2.07857e+10	2.89873e+10	2.5331e+10	28249304445	2.25043e+10	2.08892e+10	2.26568e+10	2.42005e+10	0.979617	0.724498
TG(20:0_18:1_18:1)+NH4_54.01	TG	Neutral lipids	triglyceride	(20:0_18:1_18:1)	(20:0)	(18:1)	(18:1)	932.864	C59 H114 O6 N1	5.94628e+09	5.70419e+09	6.93319e+09	5.561e+09	5.91054e+09	5.63273e+09	5.47269e+09	5.88009e+09	5.28452e+09	7.14412e+09	6.37474e+09	8.1167e+09	5.7046e+09	5.96669e+09	6.49874e+09	6.44144e+09	1.09547	0.198953
TG(20:0_18:1_18:2)+NH4_53.59	TG	Neutral lipids	triglyceride	(20:0_18:1_18:2)	(20:0)	(18:1)	(18:2)	930.848	C59 H112 O6 N1	9.12469e+08	8.80932e+08	1.00023e+09	8.35002e+08	8.16208e+08	8.35441e+08	7.66973e+08	8.63894e+08	9.86519e+08	1.08545e+09	8.30612e+08	1.02538e+09	8.44565e+08	7.89689e+08	9.45817e+08	9.2972e+08	1.0762	0.221983
TG(20:0e_16:1_18:3)+H_49.44	TG	Neutral lipids	triglyceride	(20:0e_16:1_18:3)	(20:0e)	(16:1)	(18:3)	869.796	C57 H105 O5	6.256e+09	5.31713e+09	5.34039e+09	6.92216e+09	7.10012e+09	7.55638e+09	6.22168e+09	6.38769e+09	6.96531e+09	5.24368e+09	5.41985e+09	4.04964e+09	7.53761e+09	6.91678e+09	7.18635e+09	6.18846e+09	0.96881	0.740875
TG(20:1e_16:0_18:0)+NH4_54.43	TG	Neutral lipids	triglyceride	(20:1e_16:0_18:0)	(20:1e)	(16:0)	(18:0)	892.869	C57 H114 O5 N1	1.6323e+08	1.59401e+08	1.76926e+08	2.45171e+08	1.45734e+08	1.30825e+08	1.61961e+08	1.69035e+08	5.7304e+07	2.04972e+08	2.27553e+08	2.02164e+08	5.80997e+07	4.5135e+07	9.50324e+07	1.2718e+08	0.752387	0.245681
TG(20:1e_6:0_6:0)+Na_43.6	TG	Neutral lipids	triglyceride	(20:1e_6:0_6:0)	(20:1e)	(6:0)	(6:0)	589.48	C35 H66 O5 Na1	5.27796e+09	4.56993e+09	4.61189e+09	4.0652e+09	4.1612e+09	3.59747e+09	4.10637e+09	4.34143e+09	3.98616e+09	3.42471e+09	5.54382e+09	5.01361e+09	5.01131e+09	4.88054e+09	5.60782e+09	4.78114e+09	1.10128	0.254001
TG(20:2e_15:0_15:0)+Na_49.37	TG	Neutral lipids	triglyceride	(20:2e_15:0_15:0)	(20:2e)	(15:0)	(15:0)	839.746	C53 H100 O5 Na1	1.36959e+10	7.90296e+09	1.16854e+10	1.47033e+10	1.37095e+10	1.47447e+10	1.10364e+10	1.24969e+10	7.91172e+09	7.91506e+09	1.30437e+10	9.15734e+09	1.05541e+10	9.24394e+09	1.24768e+10	1.00432e+10	0.803659	0.0678532
TG(20:3e_14:1_16:0)+H_47.96	TG	Neutral lipids	triglyceride	(20:3e_14:1_16:0)	(20:3e)	(14:1)	(16:0)	813.733	C53 H97 O5	8.30155e+08	7.4168e+08	6.74523e+08	1.05021e+09	1.14196e+09	1.28845e+09	7.04525e+08	9.18786e+08	1.14676e+09	8.27154e+08	7.07307e+08	3.46282e+08	1.08331e+09	9.23073e+08	8.99299e+08	8.47598e+08	0.922519	0.609499
TG(20:3e_14:3_16:1)+H_46.88	TG	Neutral lipids	triglyceride	(20:3e_14:3_16:1)	(20:3e)	(14:3)	(16:1)	807.686	C53 H91 O5	1.08415e+09	9.71792e+08	1.21983e+09	9.23885e+08	7.33318e+08	7.26426e+08	8.20793e+08	9.25743e+08	7.30864e+08	6.00523e+08	7.49802e+08	6.18397e+08	1.11801e+09	9.12609e+08	1.13472e+09	8.37846e+08	0.905053	0.43553
TG(20:3e_16:0_16:1)+H_48.64	TG	Neutral lipids	triglyceride	(20:3e_16:0_16:1)	(20:3e)	(16:0)	(16:1)	841.764	C55 H101 O5	7.01524e+09	6.32118e+09	6.08038e+09	9.24319e+09	8.28152e+09	5.48947e+09	7.1171e+09	7.0783e+09	6.68903e+09	6.29931e+09	6.36439e+09	2.73473e+09	5.27298e+09	3.38652e+09	8.29978e+09	5.57811e+09	0.788058	0.119986
TG(20:3e_16:0_16:1)+Na_40.51	TG	Neutral lipids	triglyceride	(20:3e_16:0_16:1)	(20:3e)	(16:0)	(16:1)	863.746	C55 H100 O5 Na1	2.98367e+10	2.74952e+10	3.47949e+10	2.71834e+10	2.4644e+10	2.6647e+10	2.67167e+10	2.81883e+10	2.03074e+10	2.00409e+10	2.30848e+10	2.1685e+10	2.97904e+10	2.60848e+10	3.10904e+10	2.45834e+10	0.872113	0.11493
TG(20:3e_16:1_18:3)+H_40.51	TG	Neutral lipids	triglyceride	(20:3e_16:1_18:3)	(20:3e)	(16:1)	(18:3)	863.749	C57 H99 O5	3.4621e+10	3.08146e+10	3.67875e+10	2.80321e+10	2.53176e+10	2.7439e+10	2.75483e+10	3.008e+10	2.2057e+10	2.15822e+10	2.58118e+10	2.51579e+10	3.41154e+10	2.97946e+10	3.66012e+10	2.78743e+10	0.926672	0.434394
TG(20:3e_18:1_18:3)+H_41.24	TG	Neutral lipids	triglyceride	(20:3e_18:1_18:3)	(20:3e)	(18:1)	(18:3)	891.78	C59 H103 O5	1.74157e+10	1.42088e+10	1.93991e+10	1.65541e+10	1.52017e+10	1.67172e+10	1.75332e+10	1.67185e+10	1.25525e+10	1.2243e+10	1.42944e+10	1.4281e+10	1.82257e+10	1.59978e+10	1.79585e+10	1.5079e+10	0.901932	0.168121
TG(20:4e_10:2_11:1)+(CH3CH2)3NH_45.05	TG	Neutral lipids	triglyceride	(20:4e_10:2_11:1)	(20:4e)	(10:2)	(11:1)	796.669	C50 H88 O5 N2	4.96583e+08	8.2657e+08	1.16302e+09	4.70424e+08	6.0102e+08	1.04708e+09	7.27927e+08	7.61803e+08	8.81283e+08	1.43259e+09	6.9609e+08	3.80013e+08	1.40318e+09	1.18957e+09	1.01916e+09	1.00027e+09	1.31303	0.204009
TG(20:4e_11:2_18:1)+(CH3CH2)3NH_47.17	TG	Neutral lipids	triglyceride	(20:4e_11:2_18:1)	(20:4e)	(11:2)	(18:1)	908.794	C58 H104 O5 N2	8.29848e+08	5.90287e+08	7.43777e+08	1.13556e+09	8.82022e+08	1.20483e+09	1.00347e+09	9.12828e+08	8.98929e+08	5.39444e+08	5.82319e+08	7.61901e+08	1.18268e+09	1.01988e+09	1.19525e+09	8.82915e+08	0.96723	0.822434
TG(20:4e_13:0_18:1)+Li_32.58	TG	Neutral lipids	triglyceride	(20:4e_13:0_18:1)	(20:4e)	(13:0)	(18:1)	831.741	C54 H96 O5 Li1	1.36526e+09	1.23652e+09	1.28296e+09	1.40964e+09	1.49431e+09	1.50476e+09	1.43104e+09	1.38921e+09	1.29048e+09	1.01478e+09	1.07426e+09	9.0012e+08	1.58791e+09	1.37936e+09	1.62231e+09	1.26703e+09	0.912049	0.31436
TG(20:4e_14:2_16:0)+H_47.12	TG	Neutral lipids	triglyceride	(20:4e_14:2_16:0)	(20:4e)	(14:2)	(16:0)	809.702	C53 H93 O5	7.32923e+09	7.23638e+09	6.25897e+09	6.8732e+09	6.55666e+09	6.23157e+09	5.18717e+09	6.52474e+09	5.73194e+09	4.88355e+09	6.51215e+09	4.44267e+09	8.97391e+09	7.64766e+09	7.55782e+09	6.53567e+09	1.00168	0.987482
TG(20:4e_17:1_18:1)+H_49.38	TG	Neutral lipids	triglyceride	(20:4e_17:1_18:1)	(20:4e)	(17:1)	(18:1)	879.78	C58 H103 O5	1.05567e+09	1.12921e+09	1.00382e+09	1.1056e+09	1057928602	1.04927e+09	1.09633e+09	1.07112e+09	9.008e+08	8.62249e+08	8.78757e+08	7.82066e+08	9.12634e+08	9.33451e+08	1.09107e+09	9.08717e+08	0.848382	0.00286595
TG(24:4)+NH4_25.56	TG	Neutral lipids	triglyceride	(24:4)	(24:4)			480.332	C27 H46 O6 N1	1.31218e+07	0	3.89896e+07	1.7405e+07	32562785	2.59681e+07	1.31337e+06	1.84801e+07	0	0	1.28759e+06	0	0	0	5961906	1.03564e+06	0.0560409	0.0212214
TG(25:0_16:0_18:1)+NH4_54.79	TG	Neutral lipids	triglyceride	(25:0_16:0_18:1)	(25:0)	(16:0)	(18:1)	976.927	C62 H122 O6 N1	4.83586e+08	4.14033e+08	3.83792e+08	3.77824e+08	4.8391e+08	6.1876e+08	3.6351e+08	4.46488e+08	2.42167e+08	6.79065e+08	5.29566e+08	6.04252e+08	4.43178e+08	3.58374e+08	4.54699e+08	4.73043e+08	1.05948	0.693254
TG(25:1_16:0_16:1)+NH4_54.22	TG	Neutral lipids	triglyceride	(25:1_16:0_16:1)	(25:1)	(16:0)	(16:1)	946.88	C60 H116 O6 N1	8.99728e+08	1.06118e+09	9.36062e+08	1.03087e+09	9.51426e+08	1.1123e+09	7.05602e+08	9.56738e+08	5.08132e+08	1.37778e+09	8.04679e+08	1.22979e+09	6.63784e+08	5.61446e+08	1.01955e+09	8.80736e+08	0.920562	0.594721
TG(25:1_16:0_18:1)+NH4_54.6	TG	Neutral lipids	triglyceride	(25:1_16:0_18:1)	(25:1)	(16:0)	(18:1)	974.911	C62 H120 O6 N1	9.50869e+08	1.14438e+09	1.10652e+09	1.10324e+09	1.02906e+09	1.28693e+09	6.45082e+08	1.03801e+09	3.86679e+08	1.47155e+09	8.08083e+08	1.23254e+09	6.83352e+08	3.82542e+08	1.07623e+09	8.62997e+08	0.831395	0.345002
TG(25:1_16:1_18:1)+NH4_54.26	TG	Neutral lipids	triglyceride	(25:1_16:1_18:1)	(25:1)	(16:1)	(18:1)	972.895	C62 H118 O6 N1	2.28593e+08	3.10562e+08	3.08625e+08	2.64598e+08	1.97171e+08	3.41526e+08	1.39693e+08	2.55824e+08	1.49087e+08	4.4577e+08	1.93896e+08	3.18486e+08	1.54631e+08	1.01771e+08	2.87944e+08	2.35941e+08	0.922278	0.715982
TG(26:0_6:0_12:1)+Na_34.81	TG	Neutral lipids	triglyceride	(26:0_6:0_12:1)	(26:0)	(6:0)	(12:1)	771.647	C47 H88 O6 Na1	513981	0	1.4114e+08	7.71751e+07	2.21668e+07	275490	1.10225e+08	5.02137e+07	2.56423e+06	1.58692e+06	2.96819e+06	1.05003e+07	4.57314e+06	3.52124e+06	1.13724e+06	3.83589e+06	0.0763914	0.0827364
TG(26:1_16:0_18:1)+NH4_54.76	TG	Neutral lipids	triglyceride	(26:1_16:0_18:1)	(26:1)	(16:0)	(18:1)	988.927	C63 H122 O6 N1	8.05234e+08	7.40127e+08	7.74861e+08	7.4625e+08	7.80592e+08	9.34937e+08	6.68381e+08	7.78626e+08	3.8137e+08	9.56587e+08	7.38821e+08	8.14592e+08	6.83607e+08	5.44129e+08	7.53204e+08	6.96044e+08	0.893939	0.314131
TG(26:1_16:1_18:1)+NH4_54.39	TG	Neutral lipids	triglyceride	(26:1_16:1_18:1)	(26:1)	(16:1)	(18:1)	986.911	C63 H120 O6 N1	5.98275e+08	4.87231e+08	6.16699e+08	4.47516e+08	4.76042e+08	5.44941e+08	5.14365e+08	5.26438e+08	3.34247e+08	7.83528e+08	4.91378e+08	5.38755e+08	4.76287e+08	3.57207e+08	4.82291e+08	4.94813e+08	0.939926	0.616084
TG(26:5)+(CH3CH2)3NH_42.45	TG	Neutral lipids	triglyceride	(26:5)	(26:5)			604.445	C35 H60 O6 N2	2.81168e+07	5.57217e+06	0	0	0	0	440765	4.87568e+06	0	0	0	4.46715e+06	0	0	3.08251e+07	5.04175e+06	1.03406	0.977903
TG(27:0_16:0_18:1)+NH4_55.18	TG	Neutral lipids	triglyceride	(27:0_16:0_18:1)	(27:0)	(16:0)	(18:1)	1004.96	C64 H126 O6 N1	1.77846e+08	2.03675e+08	2.0235e+08	1.85896e+08	2.00318e+08	2.29184e+08	1.55377e+08	1.93521e+08	6.76648e+07	2.70304e+08	1.75724e+08	2.58806e+08	1.46411e+08	1.09312e+08	1.99435e+08	1.7538e+08	0.906258	0.557948
TG(27:1)+(CH3CH2)3NH_29.11	TG	Neutral lipids	triglyceride	(27:1)	(27:1)			626.523	C36 H70 O6 N2	9.92992e+08	8.6828e+08	553375476	9.24557e+08	8.02098e+08	9.83718e+08	1.23033e+09	9.07908e+08	5.98738e+08	8.77227e+08	7.84306e+08	9.97096e+08	1.0056e+09	8.06431e+08	1.29239e+09	9.08827e+08	1.00101	0.99368
TG(27:1_16:0_18:1)+NH4_45.89	TG	Neutral lipids	triglyceride	(27:1_16:0_18:1)	(27:1)	(16:0)	(18:1)	1002.94	C64 H124 O6 N1	3.1602e+08	4.39482e+08	4.06642e+08	4.0921e+08	3.92832e+08	4.39321e+08	3.18486e+08	3.88856e+08	1.478e+08	5.46972e+08	3.4213e+08	5.33741e+08	2.64466e+08	2.13734e+08	3.95574e+08	3.49202e+08	0.898025	0.537071
TG(27:1_16:1_18:1)+NH4_54.95	TG	Neutral lipids	triglyceride	(27:1_16:1_18:1)	(27:1)	(16:1)	(18:1)	1000.93	C64 H122 O6 N1	2.212e+08	3.04733e+08	2.4038e+08	2.45857e+08	2.45854e+08	2.68392e+08	1.84941e+08	2.4448e+08	9.96508e+07	4.08459e+08	1.96655e+08	3.35338e+08	1.65985e+08	1.31831e+08	2.38264e+08	2.25169e+08	0.921014	0.676519
TG(27:1_18:1_18:1)+NH4_55.1	TG	Neutral lipids	triglyceride	(27:1_18:1_18:1)	(27:1)	(18:1)	(18:1)	1028.96	C66 H126 O6 N1	4.05314e+07	6.18025e+07	4.84263e+07	5.3412e+07	5.29089e+07	5.15313e+07	4.19511e+07	5.00805e+07	9.96506e+06	1.06598e+08	3.89083e+07	8.08071e+07	2.64858e+07	1.85861e+07	4.91198e+07	4.721e+07	0.942683	0.838406
TG(28:0_16:0_16:1)+NH4_45.93	TG	Neutral lipids	triglyceride	(28:0_16:0_16:1)	(28:0)	(16:0)	(16:1)	990.942	C63 H124 O6 N1	5.89291e+08	5.33142e+08	6.0015e+08	5.08012e+08	5.64313e+08	6.76801e+08	4.52591e+08	5.60614e+08	2.42426e+08	6.94767e+08	5.16665e+08	6.21728e+08	4.96417e+08	3.71505e+08	5.0039e+08	4.91986e+08	0.877583	0.30531
TG(28:0_16:0_18:1)+NH4_36.94	TG	Neutral lipids	triglyceride	(28:0_16:0_18:1)	(28:0)	(16:0)	(18:1)	1018.97	C65 H128 O6 N1	2.98173e+08	2.70964e+08	3.07737e+08	2.45287e+08	2.93721e+08	3.01864e+08	2.31512e+08	2.78465e+08	1.09221e+08	3.65581e+08	2.76827e+08	3.28422e+08	2.29842e+08	1.79998e+08	2.39941e+08	2.47119e+08	0.887431	0.395718
TG(28:1_16:0_18:1)+NH4_36.77	TG	Neutral lipids	triglyceride	(28:1_16:0_18:1)	(28:1)	(16:0)	(18:1)	1016.96	C65 H126 O6 N1	3.35903e+08	2.97185e+08	3.50661e+08	3.00064e+08	3.38165e+08	3.7124e+08	2.86107e+08	3.25618e+08	1.4094e+08	4.34695e+08	2.99784e+08	3.71583e+08	2.6075e+08	2.02362e+08	2.89989e+08	2.85729e+08	0.877497	0.340951
TG(28:1_16:1_18:1)+NH4_54.79	TG	Neutral lipids	triglyceride	(28:1_16:1_18:1)	(28:1)	(16:1)	(18:1)	1014.94	C65 H124 O6 N1	3.73637e+08	3.47772e+08	3.57229e+08	3.24195e+08	3.36312e+08	3.97477e+08	3.42707e+08	3.5419e+08	1.52068e+08	5.05573e+08	3.45975e+08	3.68457e+08	3.18617e+08	2.48034e+08	3.15201e+08	3.21989e+08	0.909086	0.470887
TG(28:1_16:1_18:2)+NH4_36.31	TG	Neutral lipids	triglyceride	(28:1_16:1_18:2)	(28:1)	(16:1)	(18:2)	1012.93	C65 H122 O6 N1	5.13559e+07	5.37192e+07	6.44353e+07	4.12532e+07	4.21449e+07	5.14455e+07	5.37715e+07	5.11608e+07	2.55369e+07	8.95192e+07	4.1418e+07	6.0412e+07	3.30087e+07	3.01064e+07	46897838	4.66999e+07	0.912806	0.63076
TG(28:1_18:1_18:1)+NH4_36.81	TG	Neutral lipids	triglyceride	(28:1_18:1_18:1)	(28:1)	(18:1)	(18:1)	1042.97	C67 H128 O6 N1	1.03756e+08	9.59006e+07	1.06775e+08	9.32319e+07	1.09233e+08	1.17288e+08	8.90272e+07	1.02173e+08	3.57277e+07	1.67185e+08	1.0053e+08	1.32218e+08	7.56208e+07	5.38648e+07	8.83126e+07	9.33513e+07	0.913657	0.630154
TG(29:0)+(CH3CH2)3NH_45.89	TG	Neutral lipids	triglyceride	(29:0)	(29:0)			656.57	C38 H76 O6 N2	4.14862e+10	4.00873e+10	3.1752e+10	4.59117e+10	4.08685e+10	4.67995e+10	4.29244e+10	4.14042e+10	3.82509e+10	3.48563e+10	3.39614e+10	3.76415e+10	4.8124e+10	4.04199e+10	5.41084e+10	4.10518e+10	0.991488	0.918596
TG(29:0)+Li_34.77	TG	Neutral lipids	triglyceride	(29:0)	(29:0)			547.454	C32 H60 O6 Li1	67426235	1.04527e+08	8.50446e+07	8.39622e+07	7.34268e+07	1.08534e+08	4.82662e+07	8.15981e+07	1.34152e+08	7.70726e+07	6.89351e+07	4.75851e+07	6.21603e+07	4.85518e+07	7.47125e+07	7.33099e+07	0.898427	0.555127
TG(29:1_16:0_18:1)+NH4_55.35	TG	Neutral lipids	triglyceride	(29:1_16:0_18:1)	(29:1)	(16:0)	(18:1)	1030.97	C66 H128 O6 N1	5.30012e+07	8.50971e+07	6.89354e+07	6.67658e+07	7.46684e+07	7.62869e+07	5.77456e+07	6.89286e+07	1.82466e+07	1.10059e+08	5.48116e+07	1.01517e+08	4.97587e+07	3.89244e+07	6.70828e+07	6.29142e+07	0.912744	0.660848
TG(30:0_16:0_18:1)+NH4_37.22	TG	Neutral lipids	triglyceride	(30:0_16:0_18:1)	(30:0)	(16:0)	(18:1)	1047	C67 H132 O6 N1	7.41946e+07	6.28417e+07	7.08492e+07	6.09962e+07	8.26852e+07	7.39186e+07	5.88756e+07	6.91944e+07	1.68008e+07	9.02211e+07	7.02482e+07	8.5423e+07	4.69757e+07	3.62228e+07	5.964e+07	5.79331e+07	0.837251	0.320388
TG(30:1_16:0_18:1)+NH4_55.81	TG	Neutral lipids	triglyceride	(30:1_16:0_18:1)	(30:1)	(16:0)	(18:1)	1044.99	C67 H130 O6 N1	1.14401e+08	9.68718e+07	1.15204e+08	9.43664e+07	1.13473e+08	1.11479e+08	8.48307e+07	1.04375e+08	3.97788e+07	1.62367e+08	1.04159e+08	1.35496e+08	7.96356e+07	6.1611e+07	8.81537e+07	9.58859e+07	0.918666	0.625113
TG(30:6)+Li_23.35	TG	Neutral lipids	triglyceride	(30:6)	(30:6)			549.376	C33 H50 O6 Li1	3.8963e+07	4.58046e+07	2.86894e+07	4.3075e+07	3.57315e+07	5.99261e+07	4.75521e+07	4.28202e+07	6.6516e+07	7.58006e+07	4.86157e+07	1.45603e+07	1.23928e+08	1.00714e+08	1.0159e+08	7.59607e+07	1.77394	0.0562345
TG(39:3)+K_31.92	TG	Neutral lipids	triglyceride	(39:3)	(39:3)			713.512	C42 H74 O6 K1	5.31305e+07	3.45061e+07	3.58171e+07	3.48978e+07	4.93926e+07	3.71227e+07	5.66625e+06	3.57905e+07	4.51766e+07	4.67928e+07	3.44877e+07	3.64205e+06	2.36976e+07	3.19774e+07	4.14395e+07	3.24591e+07	0.90692	0.688179
TG(39:4)+(CH3CH2)3NH_45.42	TG	Neutral lipids	triglyceride	(39:4)	(39:4)			788.664	C48 H88 O6 N2	2.01295e+06	2.48665e+06	2.74971e+06	747640	5.30941e+06	851642	4.05863e+06	2.60238e+06	6.85059e+06	4.60133e+08	5.94394e+06	4.57458e+07	1.1614e+09	9.41129e+08	3.34446e+08	4.22236e+08	162.25	0.0552229
TG(39:4e)+Li_47.32	TG	Neutral lipids	triglyceride	(39:4e)	(39:4e)			665.569	C42 H74 O5 Li1	2.54029e+08	2.97548e+08	1.96063e+08	2.87283e+08	3.05472e+08	3.13809e+08	2.72723e+08	2.75275e+08	3.10416e+08	2.39453e+08	2.18323e+08	2.34331e+08	3.48158e+08	2.94562e+08	3.2739e+08	2.81805e+08	1.02372	0.794989
TG(39:6)+NH4_30.94	TG	Neutral lipids	triglyceride	(39:6)	(39:6)			686.535	C42 H72 O6 N1	2.68349e+08	3.29866e+08	2.82447e+08	2.68743e+08	2.93265e+08	2.58637e+08	3.22953e+08	2.8918e+08	3.19321e+08	3.53031e+08	2.96234e+08	4.32749e+08	2.18182e+08	2.45995e+08	3.04e+08	3.0993e+08	1.07176	0.489524
TG(43:3)+Li_34.88	TG	Neutral lipids	triglyceride	(43:3)	(43:3)			737.627	C46 H82 O6 Li1	9.12365e+07	7.95415e+07	8.13686e+07	9.48914e+07	7.63044e+07	7.17858e+07	3.87283e+07	7.62652e+07	9.66769e+07	7.65618e+07	7.84319e+07	1.5725e+07	9.33647e+07	9.44502e+07	9.12486e+07	7.80656e+07	1.02361	0.891393
TG(43:7)+K_41.09	TG	Neutral lipids	triglyceride	(43:7)	(43:7)			761.512	C46 H74 O6 K1	1.6532e+08	7.748e+08	4.78458e+08	9.17056e+08	2.60675e+08	4.50139e+08	2.87668e+08	4.76302e+08	8.78441e+08	2.45904e+08	1.53281e+08	1.24087e+08	2.40671e+08	2.181e+08	1.0468e+08	2.80738e+08	0.589411	0.206041
TG(45:8)+Li_44.8	TG	Neutral lipids	triglyceride	(45:8)	(45:8)			755.58	C48 H76 O6 Li1	1.15986e+07	4.28329e+07	1.02331e+08	1.13153e+08	1.07812e+08	1.78513e+08	9.68801e+07	9.3303e+07	1.50341e+08	2.09431e+08	1.64509e+08	6.91495e+07	2.69408e+07	5.37066e+07	2.11296e+06	9.65987e+07	1.03532	0.928337
TG(4:0_10:2_10:3)+H_28.76	TG	Neutral lipids	triglyceride	(4:0_10:2_10:3)	(4:0)	(10:2)	(10:3)	461.29	C27 H41 O6	0	0	0	0	0	0	3.18767e+09	4.55381e+08	0	0	0	7.06144e+09	0	0	0	1.00878e+09	2.21524	0.62999
TG(4:0_10:3_18:3)+Li_36.83	TG	Neutral lipids	triglyceride	(4:0_10:3_18:3)	(4:0)	(10:3)	(18:3)	577.407	C35 H54 O6 Li1	1.22879e+07	1.7919e+07	1.2776e+07	6.61981e+06	1.04366e+07	2.18551e+07	4.78299e+06	1.23825e+07	1.91467e+07	1.56466e+07	1.62961e+07	295212	3.10388e+07	3.47984e+07	1.92459e+07	1.94954e+07	1.57444	0.173779
TG(4:0_10:4_18:3)+Li_26.08	TG	Neutral lipids	triglyceride	(4:0_10:4_18:3)	(4:0)	(10:4)	(18:3)	575.392	C35 H52 O6 Li1	629405	1.84641e+07	2.7445e+07	2.12584e+07	1.73582e+07	2.46981e+07	0	1.56933e+07	9.25236e+06	9228687	1.11861e+07	0	7.31666e+06	0	1.29746e+07	7.13691e+06	0.454775	0.0986877
TG(4:0_12:0_16:0)+NH4_44.18	TG	Neutral lipids	triglyceride	(4:0_12:0_16:0)	(4:0)	(12:0)	(16:0)	600.52	C35 H70 O6 N1	6.60541e+08	6.58152e+08	3.23188e+08	7.7871e+08	7.93938e+08	1.13656e+09	1.03204e+09	7.69019e+08	9.00633e+08	7.62742e+08	5.24079e+08	5.62718e+08	7.48714e+08	6.12927e+08	8.02343e+08	7.02022e+08	0.912881	0.569935
TG(4:0_14:0_14:1)+NH4_42.92	TG	Neutral lipids	triglyceride	(4:0_14:0_14:1)	(4:0)	(14:0)	(14:1)	598.504	C35 H68 O6 N1	1.66659e+09	1.51573e+09	6.72535e+08	1.22698e+09	1.40448e+09	1.63699e+09	1.55286e+09	1.38231e+09	9.2784e+08	1.29201e+09	1.20909e+09	1.29041e+09	1.27091e+09	1.10907e+09	1.96023e+09	1.29422e+09	0.936276	0.630963
TG(4:0_14:0_16:0)+NH4_45.42	TG	Neutral lipids	triglyceride	(4:0_14:0_16:0)	(4:0)	(14:0)	(16:0)	628.551	C37 H74 O6 N1	4.0968e+10	3.523e+10	1.92209e+10	4.78896e+10	3.84208e+10	5.39221e+10	4.00409e+10	3.93846e+10	4.71928e+10	3.06956e+10	3.3024e+10	3.09544e+10	4.52623e+10	4.04973e+10	4.42046e+10	3.8833e+10	0.985995	0.912862
TG(4:0_14:0_16:1)+NH4_44.49	TG	Neutral lipids	triglyceride	(4:0_14:0_16:1)	(4:0)	(14:0)	(16:1)	626.535	C37 H72 O6 N1	2.12073e+11	1.91338e+11	1.19423e+11	2.27203e+11	2.08206e+11	2.41125e+11	2.11669e+11	2.01577e+11	1.93475e+11	1.98571e+11	1.85837e+11	1.78187e+11	2.29416e+11	2.01297e+11	2.70353e+11	2.08162e+11	1.03267	0.737144
TG(4:0_14:0_18:3)+NH4_44.09	TG	Neutral lipids	triglyceride	(4:0_14:0_18:3)	(4:0)	(14:0)	(18:3)	650.535	C39 H72 O6 N1	2.07435e+09	2.06635e+09	9.88896e+08	2.235e+09	1.92162e+09	2.31052e+09	2.8373e+09	2.062e+09	1.8292e+09	1.8044e+09	1.27643e+09	2.30731e+09	2.13897e+09	1.90277e+09	2.68893e+09	1.99257e+09	0.966329	0.801339
TG(4:0_14:1_16:1)+NH4_43.66	TG	Neutral lipids	triglyceride	(4:0_14:1_16:1)	(4:0)	(14:1)	(16:1)	624.52	C37 H70 O6 N1	1.16144e+10	9.03468e+09	6.78064e+09	1.07576e+10	9.58125e+09	1.12603e+10	1.34545e+10	1.03548e+10	6876392327	1.01857e+10	9.26018e+09	1.15371e+10	1.16601e+10	9.83359e+09	1.56362e+10	1.07128e+10	1.03457	0.78797
TG(4:0_14:1_17:1)+NH4_44.34	TG	Neutral lipids	triglyceride	(4:0_14:1_17:1)	(4:0)	(14:1)	(17:1)	638.535	C38 H72 O6 N1	3.25457e+08	4.07999e+08	1.86675e+08	4.27833e+08	3.13558e+08	3.46069e+08	4.07657e+08	3.45035e+08	3.00372e+08	3.73307e+08	2.21399e+08	3.08199e+08	4.19712e+08	3.55685e+08	4.28909e+08	3.4394e+08	0.996827	0.979534
TG(4:0_15:0_16:0)+NH4_46.23	TG	Neutral lipids	triglyceride	(4:0_15:0_16:0)	(4:0)	(15:0)	(16:0)	642.567	C38 H76 O6 N1	1.93482e+08	2.6e+08	1.19575e+08	3.70236e+08	1.25257e+08	2.16433e+08	2.85328e+08	2.2433e+08	2.37028e+08	2.47295e+08	1.7487e+08	2.04714e+08	3.6992e+08	3.33965e+08	2.1766e+08	2.55065e+08	1.13701	0.490756
TG(4:0_15:0_16:1)+NH4_45.3	TG	Neutral lipids	triglyceride	(4:0_15:0_16:1)	(4:0)	(15:0)	(16:1)	640.551	C38 H74 O6 N1	2.41048e+09	3.38844e+09	1.58126e+09	3.83488e+09	1.60023e+09	2.12971e+09	2.95902e+09	2.55772e+09	2.28031e+09	2.88808e+09	2.03858e+09	2.89324e+09	3.94842e+09	3.55495e+09	2.99117e+09	2.94211e+09	1.15029	0.373001
TG(4:0_16:0_16:0)+NH4_45.85	TG	Neutral lipids	triglyceride	(4:0_16:0_16:0)	(4:0)	(16:0)	(16:0)	656.582	C39 H78 O6 N1	1.67332e+10	1.60415e+10	1.18357e+10	1.62451e+10	1.44613e+10	1.54676e+10	1.44973e+10	1.50402e+10	1.43886e+10	1.32451e+10	1.33931e+10	4.82294e+09	1.83567e+10	1.62665e+10	2.16142e+10	1.45839e+10	0.969658	0.832311
TG(4:0_16:0_16:1)+NH4_45.9	TG	Neutral lipids	triglyceride	(4:0_16:0_16:1)	(4:0)	(16:0)	(16:1)	654.567	C39 H76 O6 N1	4.51062e+11	4.37422e+11	3.32651e+11	4.72323e+11	4.26632e+11	4.75836e+11	4.32315e+11	4.32606e+11	4.07196e+11	3.7319e+11	3.67943e+11	4.04899e+11	5.09423e+11	4.37035e+11	5.82151e+11	4.40262e+11	1.0177	0.830263
TG(4:0_16:0_16:1)+NH4_55.81	TG	Neutral lipids	triglyceride	(4:0_16:0_16:1)	(4:0)	(16:0)	(16:1)	654.567	C39 H76 O6 N1	6.88231e+09	5.62763e+09	4.84904e+09	6.53149e+09	6.42217e+09	6.23206e+09	7.07562e+09	6.23148e+09	6.37823e+09	5.68752e+09	5.38935e+09	6.19468e+09	7.61672e+09	6.18323e+09	9.92043e+09	6.76716e+09	1.08596	0.435972
TG(4:0_16:0_17:0)+NH4_47.54	TG	Neutral lipids	triglyceride	(4:0_16:0_17:0)	(4:0)	(16:0)	(17:0)	670.598	C40 H80 O6 N1	2.72545e+09	3.19911e+09	1.87853e+09	4.31501e+09	1.34519e+09	2.21114e+09	3.4904e+09	2.73783e+09	2.47164e+09	2.46118e+09	1.74364e+09	1.56122e+09	3.91518e+09	3.41784e+09	2.78929e+09	2.62286e+09	0.958005	0.822144
TG(4:0_16:0_17:1)+NH4_47.03	TG	Neutral lipids	triglyceride	(4:0_16:0_17:1)	(4:0)	(16:0)	(17:1)	668.582	C40 H78 O6 N1	3.03135e+10	3.78782e+10	2.31272e+10	4.44345e+10	1.43317e+10	2.16649e+10	3.80291e+10	2.99685e+10	2.37581e+10	2.71601e+10	1.91055e+10	1.85363e+10	4.3741e+10	3.6549e+10	3.37025e+10	2.89361e+10	0.96555	0.852054
TG(4:0_16:0_18:0)+NH4_47.14	TG	Neutral lipids	triglyceride	(4:0_16:0_18:0)	(4:0)	(16:0)	(18:0)	684.614	C41 H82 O6 N1	8.41235e+09	1.17987e+10	6.7962e+09	15129557019	1.82789e+10	2.02911e+10	1.55234e+10	1.37472e+10	1.10433e+10	1.23816e+10	8.12721e+09	9.10884e+09	1.31677e+10	8.89223e+09	1.07211e+10	1.04917e+10	0.76319	0.146073
TG(4:0_16:0_18:1)+NH4_36.87	TG	Neutral lipids	triglyceride	(4:0_16:0_18:1)	(4:0)	(16:0)	(18:1)	682.598	C41 H80 O6 N1	1.91206e+09	1.83713e+09	1.67825e+09	2.00399e+09	2.13264e+09	2.12282e+09	1.90606e+09	1.94185e+09	2.34007e+09	1.85644e+09	1.80435e+09	1.6255e+09	2.38746e+09	1.9004e+09	2.55488e+09	2.06701e+09	1.06446	0.418002
TG(4:0_16:0_18:1)+NH4_47.17	TG	Neutral lipids	triglyceride	(4:0_16:0_18:1)	(4:0)	(16:0)	(18:1)	682.598	C41 H80 O6 N1	2.31045e+11	2.46445e+11	2.03739e+11	2.62867e+11	2.57546e+11	2.87409e+11	2.22934e+11	2.44569e+11	2.64142e+11	2.20994e+11	2.13738e+11	2.0501e+11	2.96955e+11	2.54882e+11	2.88357e+11	2.49154e+11	1.01875	0.797111
TG(4:0_16:0_18:3)+NH4_45.41	TG	Neutral lipids	triglyceride	(4:0_16:0_18:3)	(4:0)	(16:0)	(18:3)	678.567	C41 H76 O6 N1	3.50868e+09	4.41649e+09	2.65455e+09	4.12353e+09	3.53458e+09	4.39454e+09	4.34255e+09	3.85356e+09	3.94639e+09	3.47622e+09	2.61728e+09	4.23133e+09	3.89826e+09	3.57678e+09	4.90661e+09	3.80755e+09	0.988061	0.901613
TG(4:0_16:0_19:0)+NH4_47.81	TG	Neutral lipids	triglyceride	(4:0_16:0_19:0)	(4:0)	(16:0)	(19:0)	698.629	C42 H84 O6 N1	8.92778e+08	9.54597e+08	6.45787e+08	1.22324e+09	5.28982e+08	7.74249e+08	1.25538e+09	8.96431e+08	7.7439e+08	9.22847e+08	6.01514e+08	6.86127e+08	1.18013e+09	1.05601e+09	9.79279e+08	8.85757e+08	0.988093	0.936054
TG(4:0_16:1_16:1)+NH4_45.06	TG	Neutral lipids	triglyceride	(4:0_16:1_16:1)	(4:0)	(16:1)	(16:1)	652.551	C39 H74 O6 N1	2.98672e+10	3.54085e+10	2.3331e+10	3.13837e+10	2.75088e+10	3.26012e+10	3.788e+10	3.11401e+10	2.57696e+10	2.97493e+10	2.4159e+10	3.5317e+10	30382609545	2.61624e+10	4.36812e+10	3.07459e+10	0.987341	0.90309
TG(4:0_16:1_17:1)+NH4_45.53	TG	Neutral lipids	triglyceride	(4:0_16:1_17:1)	(4:0)	(16:1)	(17:1)	666.567	C40 H76 O6 N1	2.89332e+09	3.82849e+09	2.88132e+09	3.41638e+09	1.30828e+09	1.82787e+09	3.37977e+09	2.79078e+09	1.88618e+09	2.67692e+09	1.78837e+09	1.85785e+09	3.4326e+09	2.90537e+09	3.29796e+09	2.54932e+09	0.913481	0.589485
TG(4:0_16:1_18:1)+NH4_46.31	TG	Neutral lipids	triglyceride	(4:0_16:1_18:1)	(4:0)	(16:1)	(18:1)	680.582	C41 H78 O6 N1	2.59793e+10	3.31801e+10	2.30586e+10	2.90393e+10	2.46515e+10	2.88896e+10	3.42739e+10	2.84389e+10	2.44327e+10	2.52104e+10	1.94081e+10	3.1386e+10	2.6868e+10	2.28921e+10	3.46692e+10	2.64095e+10	0.92864	0.43663
TG(4:0_16:1_18:3)+NH4_45.06	TG	Neutral lipids	triglyceride	(4:0_16:1_18:3)	(4:0)	(16:1)	(18:3)	676.551	C41 H74 O6 N1	6.51742e+08	6.09729e+08	3.70418e+08	7.84976e+08	7.13871e+08	1.07135e+09	6.97946e+08	7.00004e+08	7.65673e+08	6.52739e+08	5.27243e+08	5.85088e+08	8.53232e+08	7.67781e+08	1.01887e+09	7.38661e+08	1.05522	0.710476
TG(4:0_16:1_18:4)+H_37.57	TG	Neutral lipids	triglyceride	(4:0_16:1_18:4)	(4:0)	(16:1)	(18:4)	657.509	C41 H69 O6	4.53137e+08	5.28895e+08	4.49697e+08	5.6941e+08	7.48011e+08	7.5422e+08	5.92447e+08	5.85117e+08	5.65636e+08	7.761e+08	5.78733e+08	6.06272e+08	4.30184e+08	4.68137e+08	6.81377e+08	5.86634e+08	1.00259	0.98182
TG(4:0_17:0_18:1)+NH4_47.9	TG	Neutral lipids	triglyceride	(4:0_17:0_18:1)	(4:0)	(17:0)	(18:1)	696.614	C42 H82 O6 N1	1.97272e+10	2.10331e+10	1.48897e+10	2.85477e+10	1.02308e+10	1.68267e+10	2.98622e+10	2.01596e+10	1.71956e+10	2.07918e+10	1.28624e+10	1.47092e+10	2.72056e+10	2.43632e+10	2.09527e+10	1.97258e+10	0.97848	0.898271
TG(4:0_17:1_18:1)+NH4_46.9	TG	Neutral lipids	triglyceride	(4:0_17:1_18:1)	(4:0)	(17:1)	(18:1)	694.598	C42 H80 O6 N1	3.36686e+09	4.32608e+09	3.11118e+09	4.38181e+09	1.7725e+09	2.92499e+09	5.5813e+09	3.63782e+09	2.93736e+09	3.78631e+09	2.28455e+09	2.87021e+09	3.97856e+09	3.29326e+09	4.15253e+09	3.32897e+09	0.915101	0.575639
TG(4:0_17:1_18:2)+NH4_46.32	TG	Neutral lipids	triglyceride	(4:0_17:1_18:2)	(4:0)	(17:1)	(18:2)	692.582	C42 H78 O6 N1	3.86971e+08	5.09718e+08	3.29334e+08	5.22083e+08	2.0466e+08	3.6645e+08	597257888	4.16639e+08	3.4975e+08	4.15858e+08	2.41804e+08	3.11825e+08	4.38531e+08	3.81656e+08	4.47836e+08	3.69609e+08	0.88712	0.438029
TG(4:0_18:1_18:1)+NH4_47.47	TG	Neutral lipids	triglyceride	(4:0_18:1_18:1)	(4:0)	(18:1)	(18:1)	708.614	C43 H82 O6 N1	8.24775e+09	1.07171e+10	7.82873e+09	9.66678e+09	8.42602e+09	9.7053e+09	1.06467e+10	9.31977e+09	9.45889e+09	9.87576e+09	6.94155e+09	1.04313e+10	8.45208e+09	7.33448e+09	9.77337e+09	8.89534e+09	0.954459	0.540219
TG(4:0_18:1_18:2)+NH4_31.17	TG	Neutral lipids	triglyceride	(4:0_18:1_18:2)	(4:0)	(18:1)	(18:2)	706.598	C43 H80 O6 N1	1.90229e+09	2.44402e+09	1.67008e+09	2.47909e+09	2.12997e+09	2.76345e+09	2.28791e+09	2.23954e+09	2.41562e+09	2.2415e+09	1.56119e+09	2.03534e+09	2.55798e+09	2.18713e+09	2.66543e+09	2.23774e+09	0.999195	0.992884
TG(4:0_18:1_18:3)+NH4_46.14	TG	Neutral lipids	triglyceride	(4:0_18:1_18:3)	(4:0)	(18:1)	(18:3)	704.582	C43 H78 O6 N1	5.49142e+08	6.23723e+08	4.74357e+08	7.28051e+08	5.82537e+08	8.35145e+08	3.67204e+08	5.94308e+08	7.56373e+08	5.90855e+08	4.60366e+08	4.58037e+08	7.38341e+08	5.87781e+08	8.17302e+08	6.29865e+08	1.05983	0.664985
TG(4:0_18:1_19:1)+NH4_48.01	TG	Neutral lipids	triglyceride	(4:0_18:1_19:1)	(4:0)	(18:1)	(19:1)	722.629	C44 H84 O6 N1	8.24011e+08	1.09224e+09	8.50338e+08	1.27027e+09	5.31744e+08	9.25107e+08	1.51131e+09	1.00072e+09	9.59632e+08	1.23577e+09	7.6824e+08	1.04513e+09	9.43226e+08	8.31367e+08	9.39603e+08	9.60424e+08	0.959735	0.771484
TG(4:0_18:1_20:4)+NH4_39.19	TG	Neutral lipids	triglyceride	(4:0_18:1_20:4)	(4:0)	(18:1)	(20:4)	730.598	C45 H80 O6 N1	2.20609e+08	2.00805e+08	1.56975e+08	4.36265e+08	2.05335e+08	3.01895e+08	2.6826e+08	2.55735e+08	2.82201e+08	2.57128e+08	1.77312e+08	1.35622e+08	3.53419e+08	3.14826e+08	2.99328e+08	2.59976e+08	1.01659	0.927547
TG(4:0_18:2_18:3)+NH4_45.78	TG	Neutral lipids	triglyceride	(4:0_18:2_18:3)	(4:0)	(18:2)	(18:3)	702.567	C43 H76 O6 N1	3.8829e+08	4.44542e+08	3.23153e+08	6.53132e+08	3.63636e+08	5.848e+08	3.93982e+08	4.50219e+08	4.37487e+08	3.60371e+08	3.06941e+08	1.99013e+08	5.64651e+08	4.82513e+08	5.54945e+08	4.15132e+08	0.922065	0.618953
TG(4:0_6:0_17:0)+(CH3CH2)3NH_44.49	TG	Neutral lipids	triglyceride	(4:0_6:0_17:0)	(4:0)	(6:0)	(17:0)	628.538	C36 H72 O6 N2	1.84654e+10	1.64868e+10	1.04481e+10	1.99638e+10	1.83206e+10	2.10364e+10	1.85796e+10	1.76144e+10	1.71195e+10	1.74512e+10	1.61709e+10	1.55437e+10	1.99576e+10	1.76122e+10	2.30228e+10	1.81254e+10	1.02901	0.759701
TG(4:0_6:0_19:0)+Li_40.45	TG	Neutral lipids	triglyceride	(4:0_6:0_19:0)	(4:0)	(6:0)	(19:0)	547.454	C32 H60 O6 Li1	1.00399e+07	1.63203e+07	5.92888e+07	1.05259e+07	5.75076e+07	4.6929e+07	4.64041e+07	3.5288e+07	2.93539e+07	4.73145e+07	2.88261e+07	2.47133e+07	3.50173e+07	4.47929e+07	4.71161e+07	3.67334e+07	1.04096	0.877831
TG(4:0_6:0_21:0)+(CH3CH2)3NH_47.18	TG	Neutral lipids	triglyceride	(4:0_6:0_21:0)	(4:0)	(6:0)	(21:0)	684.601	C40 H80 O6 N2	2.39144e+10	2.57292e+10	2.16271e+10	2.75153e+10	2.70786e+10	3.04849e+10	2.43698e+10	2.5817e+10	2.76747e+10	2.33858e+10	2.21478e+10	2.12563e+10	3.06348e+10	2.623e+10	2.93908e+10	2.58172e+10	1.00001	0.999932
TG(4:0_6:0_21:0)+Li_41.94	TG	Neutral lipids	triglyceride	(4:0_6:0_21:0)	(4:0)	(6:0)	(21:0)	575.486	C34 H64 O6 Li1	8.55927e+06	63379476	21744896	5.39022e+07	7.18267e+07	6.73223e+07	2.52041e+07	4.45627e+07	6.15976e+07	5.93681e+07	6.0796e+07	5.61416e+07	7.36145e+07	4.93851e+07	7.31592e+06	5.26027e+07	1.18042	0.533826
TG(4:0_9:0_16:1)+(CH3CH2)3NH_45.93	TG	Neutral lipids	triglyceride	(4:0_9:0_16:1)	(4:0)	(9:0)	(16:1)	654.554	C38 H74 O6 N2	1.20671e+11	1.14774e+11	9.4547e+10	1.44113e+11	1.29421e+11	1.50141e+11	1.39732e+11	1.27629e+11	1.18311e+11	1.03663e+11	1.01416e+11	1.11833e+11	1.40519e+11	1.17035e+11	1.50505e+09	9.9183e+10	0.777123	0.161809
TG(4:0_9:0_18:1)+(CH3CH2)3NH_46.26	TG	Neutral lipids	triglyceride	(4:0_9:0_18:1)	(4:0)	(9:0)	(18:1)	682.585	C40 H78 O6 N2	2.26959e+09	2.83603e+09	1.74593e+09	2.47747e+09	1.66852e+09	1.93085e+09	3.0033e+09	2.27596e+09	2.39647e+09	2.38525e+09	1.85739e+09	3.02919e+09	2290709266	1.94128e+09	2.2342e+09	2.30493e+09	1.01273	0.908166
TG(51:8)+Li_47.53	TG	Neutral lipids	triglyceride	(51:8)	(51:8)			839.674	C54 H88 O6 Li1	1.14231e+09	1.22274e+09	1.85899e+09	6.83344e+08	5.4977e+08	5.12298e+08	5.79832e+08	9.35612e+08	6.81154e+08	9.67552e+08	1.16686e+09	1.35026e+09	5.16822e+08	6.50552e+08	7.5039e+08	8.69085e+08	0.928895	0.769404
TG(52:7e)+H_40.51	TG	Neutral lipids	triglyceride	(52:7e)	(52:7e)			835.717	C55 H95 O5	1.75001e+10	1.64034e+10	1.94573e+10	1.47219e+10	1.3292e+10	1.39441e+10	1.38325e+10	1.5593e+10	1.15218e+10	1.07737e+10	1.26661e+10	1.07892e+10	1.7199e+10	1.48736e+10	1.88069e+10	1.38043e+10	0.885288	0.256438
TG(52:8e)+H_47.3	TG	Neutral lipids	triglyceride	(52:8e)	(52:8e)			833.702	C55 H93 O5	1.02486e+09	8.44585e+08	1.49963e+09	7.4955e+08	5.97004e+08	6.83036e+08	7.89791e+08	8.84065e+08	5.08727e+08	5.62611e+08	5.90027e+08	5.86308e+08	8.45307e+08	6.89551e+08	1.10354e+09	6.98009e+08	0.789546	0.209318
TG(64:6)+(CH3CH2)3NH_54.35	TG	Neutral lipids	triglyceride	(64:6)	(64:6)			1135.02	C73 H134 O6 N2	1.01791e+08	1.15154e+08	6.45032e+07	2.76341e+07	1.05219e+08	4.91423e+07	2.93892e+07	7.04048e+07	4.3214e+07	1.38423e+08	1.24442e+08	1.62559e+08	8.36379e+07	5.97019e+07	6.6309e+07	9.68983e+07	1.3763	0.253029
TG(66:6)+(CH3CH2)3NH_54.7	TG	Neutral lipids	triglyceride	(66:6)	(66:6)			1163.05	C75 H138 O6 N2	6.87057e+07	8.36668e+07	8.62094e+07	4.2197e+07	1.13278e+08	7.52832e+07	5.07216e+07	7.42945e+07	2.99894e+07	1.06032e+08	8.8279e+07	1.55182e+08	8.63603e+07	6.66914e+07	7.88221e+07	8.73365e+07	1.17555	0.460146
TG(68:3)+Na_54.5	TG	Neutral lipids	triglyceride	(68:3)	(68:3)			1103.99	C71 H132 O6 Na1	7.27801e+08	8.31632e+08	7.70082e+08	3.91052e+08	6.94553e+08	3.89179e+08	5.77575e+08	6.25982e+08	2.95535e+08	8.01218e+08	8.01344e+08	9.33119e+08	3.99727e+08	3.18892e+08	5.56375e+08	5.86601e+08	0.93709	0.747415
TG(68:6)+H_53.93	TG	Neutral lipids	triglyceride	(68:6)	(68:6)			1075.96	C71 H127 O6	1.77064e+08	2.41882e+08	2.23278e+08	8.84419e+07	1.55277e+08	7.55068e+07	1.49333e+08	1.58683e+08	1.00081e+08	2.0324e+08	2.04495e+08	2.20532e+08	7.50579e+07	4.8555e+07	1.24315e+08	1.39468e+08	0.878909	0.596672
TG(6:0_10:4_11:4)+(CH3CH2)3NH_25.06	TG	Neutral lipids	triglyceride	(6:0_10:4_11:4)	(6:0)	(10:4)	(11:4)	612.413	C36 H56 O6 N2	698947559	7.36904e+08	1.0916e+09	8.66562e+08	9.24055e+08	9.16204e+08	2.53442e+08	7.83959e+08	3.79856e+08	4.58894e+08	4.80852e+08	0	5.36529e+08	2.97285e+07	5.88243e+08	3.53443e+08	0.450844	0.00821253
TG(6:0_11:1_14:1)+(CH3CH2)3NH_46.36	TG	Neutral lipids	triglyceride	(6:0_11:1_14:1)	(6:0)	(11:1)	(14:1)	680.57	C40 H76 O6 N2	9.60408e+09	1.22693e+10	8.92539e+09	1.16192e+10	9.63206e+07	1.17773e+10	1.43116e+10	9.80047e+09	9.43471e+09	9.73562e+09	7.37308e+09	1.19004e+10	1.03388e+10	8.60977e+09	1.26376e+10	1.00043e+10	1.0208	0.916427
TG(6:0_18:1_18:2)+NH4_39.93	TG	Neutral lipids	triglyceride	(6:0_18:1_18:2)	(6:0)	(18:1)	(18:2)	734.629	C45 H84 O6 N1	3.5147e+08	4.41435e+08	349958301	4.68695e+08	3.58445e+08	4.3735e+08	4.43253e+08	4.0723e+08	4.28403e+08	4.44612e+08	3.10393e+08	4.82001e+08	3.71696e+08	3.39286e+08	4.2296e+08	3.99907e+08	0.982019	0.813068
TG(6:0_18:2_22:3)+H_44.25	TG	Neutral lipids	triglyceride	(6:0_18:2_22:3)	(6:0)	(18:2)	(22:3)	769.634	C49 H85 O6	1.64904e+09	1.03881e+09	1.84127e+09	6.80129e+08	5.53179e+08	1.49007e+09	4.43771e+08	1.09947e+09	1.41403e+09	2.01486e+09	8.2208e+08	6.25163e+08	5.98824e+08	4.89002e+08	4.22159e+08	9.12302e+08	0.829767	0.554945
TG(6:0_6:0_13:0)+NH4_33.81	TG	Neutral lipids	triglyceride	(6:0_6:0_13:0)	(6:0)	(6:0)	(13:0)	502.41	C28 H56 O6 N1	1.39426e+08	2.35352e+08	2.10619e+08	1.27389e+08	6.94044e+07	1.35827e+08	1.47129e+08	1.52164e+08	1.44458e+08	8.60572e+07	1.63257e+08	7.94046e+07	4.59116e+08	3.78338e+08	2.73071e+08	2.26243e+08	1.48684	0.251411
TG(70:3)+Na_54.7	TG	Neutral lipids	triglyceride	(70:3)	(70:3)			1132.02	C73 H136 O6 Na1	516954383	5.81288e+08	4.87434e+08	7.05307e+07	5.29178e+08	3.36244e+08	4.38685e+08	4.22902e+08	2.15902e+08	3.79444e+08	6.04894e+08	8.16764e+08	3.65478e+08	2.90372e+08	4.1678e+08	4.41376e+08	1.04368	0.85871
TG(70:4)+Na_54.37	TG	Neutral lipids	triglyceride	(70:4)	(70:4)			1130.01	C73 H134 O6 Na1	2.37282e+08	3.05529e+08	2.74723e+08	1.53932e+08	2.23352e+08	1.5005e+08	2.17273e+08	2.23163e+08	9.62749e+07	2.63612e+08	2.20979e+08	4.45128e+08	1.29449e+08	1.04493e+08	1.76709e+08	2.05235e+08	0.919664	0.734136
TG(8:0_18:1_18:2)+NH4_48.75	TG	Neutral lipids	triglyceride	(8:0_18:1_18:2)	(8:0)	(18:1)	(18:2)	762.661	C47 H88 O6 N1	1.41755e+09	2.0647e+09	1.61471e+09	1.73559e+09	1.2913e+09	1.47765e+09	1.81749e+09	1.63129e+09	1.44577e+09	1.62588e+09	1.08979e+09	2.17511e+09	1.11892e+09	1.03963e+09	1.31609e+09	1.4016e+09	0.859199	0.233528
TG(9:0_10:1_10:1)+K_56.9	TG	Neutral lipids	triglyceride	(9:0_10:1_10:1)	(9:0)	(10:1)	(10:1)	575.371	C32 H56 O6 K1	4.39957e+08	1.63727e+08	3.16428e+08	3.29032e+08	2.78192e+08	3.31437e+08	1.73747e+08	2.9036e+08	2.2251e+08	4.03036e+08	6.76952e+08	3.84444e+08	5.29704e+08	4.1846e+08	4.84117e+08	4.45603e+08	1.53466	0.0352502
WE(15:0_20:0)+NH4_48.01	WE	Fatty acyl and other lipids	wax esters	(15:0_20:0)	(15:0)	(20:0)		540.571	H74 C35 O2 N1	5.64148e+08	5.28016e+07	3.43987e+08	4.57835e+08	4.08785e+08	8.24703e+08	5.25636e+08	4.53985e+08	5.3564e+08	4.44295e+08	5.50953e+08	1.23394e+09	5.35459e+08	5.10825e+08	6.73326e+08	6.40634e+08	1.41113	0.193274
WE(17:0_13:0)+H_44.16	WE	Fatty acyl and other lipids	wax esters	(17:0_13:0)	(17:0)	(13:0)		453.467	H61 C30 O2	2.61856e+08	2.98855e+08	3.95041e+08	1.64175e+08	2.09778e+08	5.47218e+08	2.79884e+08	3.08115e+08	1.84573e+08	1.34567e+08	1.48446e+08	1.67229e+08	2.15051e+08	2.02018e+08	3.04819e+08	1.93815e+08	0.629033	0.0614864
WE(17:0_15:0)+H_45.44	WE	Fatty acyl and other lipids	wax esters	(17:0_15:0)	(17:0)	(15:0)		481.498	H65 C32 O2	4.04809e+09	4.32565e+09	3.19624e+09	2.10131e+09	2.76095e+09	2.10459e+09	2.15732e+09	2.9563e+09	1.76911e+09	1.57611e+09	2.36092e+09	1.60925e+09	2.57245e+09	2.21373e+09	2.39116e+09	2.07039e+09	0.70033	0.0501287
WE(17:0_17:0)+H_46.79	WE	Fatty acyl and other lipids	wax esters	(17:0_17:0)	(17:0)	(17:0)		509.529	H69 C34 O2	3.53177e+09	4.53555e+09	4.9221e+09	3.24624e+09	2.15544e+09	3.76807e+09	3.74596e+09	3.70073e+09	3.91207e+09	2.93239e+09	3.44826e+09	3.49536e+09	3.83587e+09	3.26395e+09	3.91416e+09	3.54315e+09	0.957419	0.678544
WE(17:0_19:4)+NH4_43.65	WE	Fatty acyl and other lipids	wax esters	(17:0_19:4)	(17:0)	(19:4)		546.524	H68 C36 O2 N1	7.07663e+08	8.26057e+08	6.01478e+08	8.04257e+08	8.04773e+08	7.14036e+08	6.93161e+08	7.35918e+08	7.64854e+08	6.11431e+08	6.26237e+08	3.78774e+08	6.49814e+08	5.24432e+08	5.96111e+08	5.93093e+08	0.805923	0.0240281
WE(3:0_18:0)+H_34.53	WE	Fatty acyl and other lipids	wax esters	(3:0_18:0)	(3:0)	(18:0)		327.326	H43 C21 O2	1.11038e+09	1.05631e+09	1.0721e+09	7.40886e+08	1.14069e+09	1.01123e+09	7.23371e+08	9.79282e+08	9.74702e+08	1.07585e+09	1.16165e+09	7.69966e+08	9.86989e+08	7.94334e+08	1.02426e+09	9.69678e+08	0.990193	0.911945
WE(4:0_12:0)+H_32.02	WE	Fatty acyl and other lipids	wax esters	(4:0_12:0)	(4:0)	(12:0)		257.248	H33 C16 O2	1.90968e+09	1.87198e+09	1.93827e+09	1.20985e+09	1.85186e+09	1.57462e+09	1.23555e+09	1.65597e+09	1.56655e+09	1.68917e+09	1.81534e+09	1.26421e+09	1.65593e+09	1325318420	1.6503e+09	1.56669e+09	0.946083	0.544885
WE(5:0_18:1)+H_30.7	WE	Fatty acyl and other lipids	wax esters	(5:0_18:1)	(5:0)	(18:1)		353.341	H45 C23 O2	7.04214e+06	2.54686e+06	5.05224e+06	3.65134e+06	2.96855e+06	1.25855e+06	2.56039e+06	3.58287e+06	6.57698e+06	2.96731e+06	5.25874e+06	7.23437e+06	3.5826e+06	3.66599e+06	3.78585e+06	4.72455e+06	1.31865	0.256254
WE(6:0_12:0)+H_34.53	WE	Fatty acyl and other lipids	wax esters	(6:0_12:0)	(6:0)	(12:0)		285.279	H37 C18 O2	1.45639e+09	1.406e+09	1.42359e+09	9.27166e+08	1.46785e+09	1321618336	9.51122e+08	1.2791e+09	1.23933e+09	1.28689e+09	1.45662e+09	1.00489e+09	1.21451e+09	9.95814e+08	1.31478e+09	1.21612e+09	0.950759	0.576971
ZyE(0:0)+H_37.75	ZyE	Neutral lipids	Zymosterol Ester	(0:0)	(0:0)			385.346	C27 H45 O1	8.10487e+08	3.7347e+08	3.90905e+08	1.24832e+08	4.05074e+08	4.47836e+08	2.97265e+08	4.07124e+08	6.88647e+08	5.65363e+08	2.1234e+08	4.5058e+08	7.59811e+08	5.25933e+08	7.02827e+08	5.57929e+08	1.37041	0.179038
ZyE(23:6)+NH4_45.86	ZyE	Neutral lipids	Zymosterol Ester	(23:6)	(23:6)			726.618	C50 H80 O2 N1	5.58259e+08	5.59965e+08	5.25429e+08	7.82248e+08	5.88363e+08	7.99524e+08	5.70166e+08	6.26279e+08	6.54645e+08	4.63652e+08	4.55389e+08	4.64914e+08	7.14034e+08	6.31051e+08	6.7729e+08	5.80139e+08	0.926327	0.463667
ZyE(32:6)+NH4_48.27	ZyE	Neutral lipids	Zymosterol Ester	(32:6)	(32:6)			852.759	C59 H98 O2 N1	1.16295e+09	1.3719e+09	1.01122e+09	1.30603e+09	1198370830	6.08626e+08	1.28014e+09	1.13418e+09	1.23691e+09	1.09589e+09	9.1661e+08	9.56611e+08	1.36849e+09	1.1651e+09	1.33723e+09	1.15383e+09	1.01733	0.871305
ZyE(33:5)+NH4_48.74	ZyE	Neutral lipids	Zymosterol Ester	(33:5)	(33:5)			868.791	C60 H102 O2 N1	2.33487e+10	1.87861e+10	2.04376e+10	2.44293e+10	2.74598e+10	2.85946e+10	2.31077e+10	2.37377e+10	2.61793e+10	2.04311e+10	2.01357e+10	1.53508e+10	2.6602e+10	2.4686e+10	2.6748e+10	2.28761e+10	0.963705	0.690599
ZyE(33:6)+NH4_48.75	ZyE	Neutral lipids	Zymosterol Ester	(33:6)	(33:6)			866.775	C60 H100 O2 N1	1.3724e+11	1.22866e+11	1.24905e+11	1.48693e+11	155113886149	1.58035e+11	1.39489e+11	1.40906e+11	1.26816e+11	1.10259e+11	1.18674e+11	9.60966e+10	1.59221e+11	1.47024e+11	1.54637e+11	1.3039e+11	0.925367	0.338551
ZyE(34:6)+NH4_49.22	ZyE	Neutral lipids	Zymosterol Ester	(34:6)	(34:6)			880.791	C61 H102 O2 N1	6.72813e+08	6.37029e+08	6.24724e+08	6.87159e+08	6.49963e+08	660578946	7.10206e+08	6.6321e+08	6.3171e+08	5.69041e+08	4.68285e+08	5.87891e+08	7.30825e+08	6.48694e+08	7.54163e+08	6.2723e+08	0.945748	0.382549
ZyE(35:5)+NH4_49.74	ZyE	Neutral lipids	Zymosterol Ester	(35:5)	(35:5)			896.822	C62 H106 O2 N1	6.67905e+09	5.03249e+09	5.52849e+09	6.6928e+09	7.5832e+09	7.53609e+09	6.91155e+09	6.56624e+09	7.04934e+09	4.93348e+09	5.31073e+09	4.55649e+09	7.55006e+09	7.15571e+09	7.72953e+09	6.32648e+09	0.963486	0.708031
ZyE(35:6)+NH4_49.75	ZyE	Neutral lipids	Zymosterol Ester	(35:6)	(35:6)			894.806	C62 H104 O2 N1	4.26927e+10	3.13079e+10	3.59059e+10	4.47615e+10	4.86836e+10	5.06679e+10	4.84405e+10	4.32086e+10	4.21003e+10	3.12594e+10	3.5152e+10	2.95407e+10	5.03692e+10	4.44791e+10	4.754e+10	4.0063e+10	0.9272	0.458846
ZyE(37:6)+NH4_51.27	ZyE	Neutral lipids	Zymosterol Ester	(37:6)	(37:6)			922.837	C64 H108 O2 N1	2.71007e+09	2.11477e+09	2.27365e+09	2.81607e+09	3.00088e+09	3.08144e+09	2.78355e+09	2.68292e+09	2.79115e+09	2.40739e+09	2.46559e+09	1.87986e+09	2.81415e+09	2.91615e+09	2.59968e+09	2.55343e+09	0.951734	0.508961

## Sheet: hemolymph acylcarnitines_lab
							Lab hemolymph samples - acylcarnitines area
Acyl carnitine description							Spriroplasma +								Spiroplasma -
			Acylcarnitine description				R1	R2	R3	R4	R5	R6	R7	average	R1	R2	R3	R4	R5	R6	R7	average	ratio (Spi -/Spi+)	pvalue
6	0		AcCa(6:0)	260.186	7.61		11489317	10042128	15172926	11443453	17531118	10216588	15016558	1.29874e+07	17352668	10795801	10723011	15311947	15190222	38008367	14466608	1.74069e+07	1.34029	0.272894
7	0		AcCa(07:0)	274.201	9.74		1385904	1322404	1374055	986314	1609728	1556182	772083	1.28667e+06	1465085	1461404	1456034	2068983	1672559	2017817	1599103	1.67728e+06	1.30359	0.0246622
8	0		AcCa(8:0)	288.217	10.98		4174163	6490122	6368523	6606938	8776535	4563125	8805661	6.54072e+06	8286615	6290051	4853665	10177360	9746624	14517785	13326555	9.59981e+06	1.4677	0.0703724
9	0		AcCa(9:0)	302.233	11.19		2258892	2144943	3111520	3164824	4557760	3400548	3207814	3.1209e+06	3761210	3182217	3893233	3523836	4123909	5509401	3311695	3.90079e+06	1.24989	0.0899745
10	2		AcCa(10:2)	312.217	11.03		2903436	2784511	3766810	4355358	4434015	3086038	3807424	3.59108e+06	4830027	3954427	3989654	6490015	4532448	3939439	4688214	4632032	1.28987	0.0322129
10	0		AcCa(10:0)	316.248	11.63	ID not confirmed	2159096	2293857	3322975	3018462	4976396	2756700	4142057	3.23851e+06	3993166	3120397	2414153	5280790	6321164	6634549	5144061	4.70118e+06	1.45165	0.066551
12	2		AcCa(12:2)	340.248	11.75		1745372	1930806	2132564	1786786	2032788	1971990	1751568	1.90741e+06	2540891	1756024	1947163	5330369	2663958	2905746	3246647	2.91297e+06	1.52719	0.06616
12	1		AcCa(12:1)	342.264	11.82		8672684	8201409	17347851	14630640	22392260	11375882	19682246	1.46147e+07	13135837	14821345	8581215	25920553	27525468	34070218	35849255	22843413	1.56304	0.104128
12	0		AcCa(12:0)	344.28	12.06	ID not confirmed	3159354	4181035	4400952	5837912	5794026	6133635	4745921	4.89326e+06	5882759	5381236	3281366	7765887	7211953	7895277	4474316	5.98468e+06	1.22305	0.190023
14	1		AcCa(14:1)	370.295	12.2		6989693	8000052	15619127	10228469	19261155	9102320	9174036	1.11964e+07	16543044	11860261	7998304	14981668	22495845	29968819	17990329	1.74055e+07	1.55456	0.0813283
14	0		AcCa(14:0)	372.311	12.65		10912768	10523081	13824506	9360246	21167684	12728343	10919131	12776537	18804026	15474552	11611444	25756088	14176190	15743713	15926402	1.67846e+07	1.31371	0.103539
15	0		AcCa(15:0)	386.326	12.87		9179540	10938100	15783914	12117982	21218278	15639672	9128475	13429423	23489993	18852890	15766936	22671725	19429052	24803530	16381019	2.01993e+07	1.50411	0.00834116
16	1		AcCa(16:1)	398.326	12.51		44077389	38368601	65202290	37443231	97127429	48750121	33616526	5.20837e+07	75480594	56529368	37536780	63668934	69576789	125668273	62354416	7.01165e+07	1.34623	0.202521
16	0		AcCa(16:0)	400.342	12.8		6724866	22467953	6012045	6908117	1758033	76389059	4613819	1.78391e+07	159169794	124556479	128141581	288303125	343762338	255623351	157376384	2.08133e+08	11.6672	0.000828349
17	1		AcCa(17:1)	412.342	12.65		195118	370308	345142	N/F	393053	326473	145893	295998	478456	298985	192720	499980	312928	371314	250640	343575	1.16073	0.441568
17	0		AcCa(17:0)	414.358	12.94		556434	798221	467589	742053	798056	708541	520034	655847	2315189	1214239	1573477	1755627	1281742	1309690	584708	1.43352e+06	2.18576	0.00771672
18	3		AcCa(18:3)	422.326	12.45		1089924	1088790	1605407	1311763	2137191	1615541	925004	1.39623e+06	1992803	1305994	1120518	2165344	2918350	4799361	2102059	2.34349e+06	1.67844	0.093998
18	2		AcCa(18:2)	424.342	12.61		3969914	4103510	4954469	4227410	7921643	5494304	3740942	4.91603e+06	7520581	4101765	3604414	9985202	9896174	13736909	6875391	7.96006e+06	1.61921	0.0704002
18	1		AcCa(18:1)	426.358	12.84		22498301	24102854	35097560	23621733	33842477	46514183	21081413	2.95369e+07	90201241	81606891	136201622	65143307	54674280	68956331	137677877	9.06374e+07	3.06861	0.00246429
18	0		AcCa(18:0)	428.373	13.39		5633842	5327717	4279978	7097155	10592463	8299081	9029711	7.17999e+06	4988446	4076230	4367650	10819508	6779350	6744504	6138466	6.27345e+06	0.873741	0.469361
20	5		AcCa(20:5)	446.326	12.4	ID not confirmed, MS2 is mixed	245674	348921	665265	452082	568133	584150	195057	437040	843761	618902	272913	743597	1811400	2076667	993369	1.05152e+06	2.40599	0.0480723
20	1		AcCa(20:1)	454.389	13.42		270184	453912	628944	576971	2198056	860379	380045	766927	1216539	1074207	1043922	2654833	1326007	1334532	836824	1.35527e+06	1.76714	0.106289
22	6		AcCa(22:6)	472.342	12.2	ID not confirmed	203557	3934858	2995596	676462	1307136	712891	4839749	2.09575e+06	5981377	257431	1507697	2431619	1654084	1173008	170186	1.8822e+06	0.898104	0.836825
22	5		AcCa(22:5)	474.358	13.17	ID not confirmed	149298	N/F	411764	503383	821563	769502	428643	514026	605091	426828	339920	388221	253198	536340	728984	468369	0.911178	0.711265
22	2		AcCa(22:2)	480.405	13.21	ID not confirmed	75797	95136	99461	167223	243144	157247	434108	181731	726108	791674	749609	262207	363486	210779	36586	448636	2.46868	0.0638967
24	2		AcCa(24:2)	508.436	13.18		370556	117147	912383	1131474	1181428	1059611	1025740	828334	879966	764377	1102717	965052	455886	1079649	1254896	928935	1.12145	0.599297
* if no comment, characteristic fragment found, high likelyhood to be an acylcarnitine
N/F	not found

## Sheet: hemolymph acylcarnitines_field
	Field hemolymph samples - acylcarnitines area
	Spiroplasma -				Spiroplasma +
Acylcarnitine description	R1	R2	R3	average	R1	R2	R3	average	ratio (Spi-/Spi+)	p-value
AcCa(06:0)	65672826	81535473	44474602	6.38943e+07	5949781	8271274	17325636	1.05156e+07	6.07617	0.0286954
AcCa(07:0)	675828	710228	840810	742289	94934	85471	117687	99364	7.4704	0.00478819
AcCa(08:0)	1531697	898948	1232953	1.2212e+06	206951	85866	393127	228648	5.34096	0.0177361
AcCa(09:0)	1048385	511065	571900	710450	635615	1085048	833253	851305	0.834542	0.548562
AcCa(10:0)	2439344	921287	1284619	1.54842e+06	1418688	882124	1136951	1145921	1.35124	0.478106
AcCa(10:2)	633263	356170	568914	519449	472584	147571	194998	271718	1.91172	0.13516
AcCa(12:0)	2613682	1398014	844514	1.61874e+06	335034	456553	675031	488873	3.31116	0.158936
AcCa(12:1)	809661	534174	452426	598754	374826	313813	248195	312278	1.91737	0.105643
AcCa(14:0)	1970922	2567889	1037425	1.85875e+06	621713	1053221	1347800	1007578	1.84477	0.187217
AcCa(14:1)	868497	481587	701806	683963	190914	273577	85932	183474	3.72784	0.0296393
AcCa(15:0)	1118164	634060	966038	906087	263684	517395	548724	443268	2.04411	0.0626912
AcCa(16:0)	287726375	217414606	188652936	231264639	7661028	8710501	6219270	7.53027e+06	30.7113	0.0168153
AcCa(16:1)	7286107	3162874	7297397	5.91546e+06	5218812	8843095	4966589	6342832	0.932621	0.829702
AcCa(18:0)	7333002	4053481	5404603	5.59703e+06	2836594	909361	1320590	1.68885e+06	3.31411	0.0335999
AcCa(18:1)	93089755	61788809	76252592	7.70437e+07	10657067	20354164	11321266	1.41108e+07	5.4599	0.0126859
AcCa(18:2)	3374503	1136864	807833	1.77307e+06	373581	325443	291162	330062	5.37192	0.215323
AcCa(18:3)	18575	N/F	21969	20272	15697	23595	25011	21434.3	0.945772	0.75267
AcCa(20:1)	705649	402848	219811	442769	241691	107489	170398	173193	2.55651	0.191178
AcCa(20:5)	854782	73032	509427	479080	437522	150117	103019	230219	2.08097	0.39581

## Sheet: cpt1_RNAi_lab
	Lab hemolymph samples - acylcarnitines area
	dsCPT1				dsGFP
Acylcarnitine description	R1	R2	R3	average	R1	R2	R3	average	ratio (GFP/CPT)	p-value
AcCa(06:0)	63856	111062	94220	89712.7	3946473	4606504	5356991	4636656	51.6834	0.00787948
AcCa(07:0)	16024	36561	33926	28837	720796	1058055	897415	892089	30.9356	0.0122094
AcCa(08:0)	19877	5884	8192	11317.7	263850	261693	257414	260986	23.06	3.37553e-05
AcCa(09:0)	8348	11101	9093	9514	2341294	3038062	2809943	2.72977e+06	286.921	0.0056359
AcCa(10:0)	348424	191189	193818	244477	818977	1186087	417296	807453	3.30278	0.119933
AcCa(10:2)	N/F	41116	5383	23249.5	549682	717275	588783	618580	26.6062	0.00371842
AcCa(12:0)	217312	258706	343750	273256	452076	502670	750728	568491	2.08043	0.0696208
AcCa(12:1)	280072	175209	205629	220303	245533	221667	200317	222506	1.01	0.95256
AcCa(12:2)	2025	950	1594	1523	791895	418826	815010	675244	443.364	0.0344461
AcCa(14:0)	48650	45276	4002	32642.7	841735	790867	1395366	1.00932e+06	30.9203	0.0364761
AcCa(14:1)	80191	20001	45351	48514.3	933867	719679	647447	766998	15.8097	0.0115007
AcCa(15:0)	3116	1659	6524	3766.33	2748598	1755477	3552044	2685373	712.994	0.0355518
AcCa(16:0)	87608	281912	121885	163802	18349466	21917188	27765032	2.26772e+07	138.443	0.0145033
AcCa(16:1)	4119134	7423922	3092737	4.8786e+06	5858317	6666174	5096396	5873629	1.20396	0.533773
AcCa(17:0)	2198	2475	584	1752.33	698951	1201541	875212	925235	528.002	0.0244848
AcCa(18:0)	81478	311044	965819	452780	2753414	4008846	2479436	3.08057e+06	6.80366	0.0147962
AcCa(18:1)	30955	11359	7501	16605	9317013	10896027	8950764	9721268	585.442	0.00375649
AcCa(18:2)	2450	1448	6980	3626	88680	119546	95461	101229	27.9175	0.00752394
AcCa(20:1)	4244	9993	5258	6498.33	170232	183037	199191	184153	28.3385	0.00152085
AcCa(20:5)	269781	234939	91794	198838	1279776	1877383	2111537	1756232	8.83248	0.0203205
