# Supplementary material for: Endosymbiont hijacking of acylcarnitines regulates insect vector fecundity by suppressing the viability of stored sperm
Source: PLoS Genet. 2025 Dec 10;21(12):e1011974. doi: 10.1371/journal.pgen.1011974 (PMC12707635; doi:10.1371/journal.pgen.1011974)
Supplement: S1 Table — (XLSX) [file pgen.1011974.s004.xlsx]

## Sheet: Sheet1
S1 Table. A summary of the relative abundance of acylcarnitines in tisues of mated sGff+ and sGff- female Gff (sGff infection), and virgin and mated Gmm (mating).
	sGff infection			mating
	tissue
Acylcarnitine	fat body	hemolymph (lab)	hemolymph (field)	spermatheca
AcCa(2:0)	NP	N/P	NP	+
AcCa(6:0)	NP	-	-	NP
AcCa(7:0)	NP	-	-	NP
AcCa(8:0)	+	-	-	+
AcCa(9:0)	NP	-	+	NP
AcCa(10:0)	-	-	-	NP
AcCa(10:2)	NP	-	-	NP
AcCa(12:0)	NC	-	-	NP
AcCa(12:1)	NC	-	-	NP
AcCa(12:2)	NP	-	NP	NP
AcCa(14:0)	-	-	-	NP
AcCa(14:1)	+	-	-	NP
AcCa(15:0)	NP	-	-	NP
AcCa(16:0)	+	-	-	+
AcCa(16:1)	+	-	+	NP
AcCA(17:0)	NP	-	NP	NP
AcCa(17:1)	NP	-	NP	NP
AcCa(18:0)	NC	+	-	+
AcCa(18:1)	+	-	-	+
AcCa(18:2)	+	-	-	NP
AcCa(18:3)	NP	-	+	NP
AcCa(20:0)	+	NP	NP	NP
AcCa(20:1)	NP	-	-	NP
AcCa(20:5)	NP	-	-	NP
AcCa(22:2)	NP	-	NP	NP
AcCa(22:5)	NP	+	NP	NP
AcCa(22:6)	NP	+	NP	NP
AcCa(24:2)	NP	-	NP	NP
NP, not present; NC, no change.
+, more abundant in sGff+ and mated females than in sGff- and virgin females; -, less abundant in sGff+ than in sGff- females.
Green symbols, significantly different (p<0.05).
