# Supplementary material for: Endosymbiont hijacking of acylcarnitines regulates insect vector fecundity by suppressing the viability of stored sperm
Source: PLoS Genet. 2025 Dec 10;21(12):e1011974. doi: 10.1371/journal.pgen.1011974 (PMC12707635; doi:10.1371/journal.pgen.1011974)
Supplement: S2 Table — (XLSX) [file pgen.1011974.s005.xlsx]

## Sheet: Sheet1
	S2 Table. PCR primers used in this study
	procedure	gene	primer sets	Tm (°C)
	Spiroplasma detection	Spiroplasma 16s rRNA	F - 5'-GGGTGAGTAACACGTATCT-3'	54
			R - 5'-CCTTCCTCTAGCTTACACTA-3'	54
		Gff b-tubulin	F - 5'-ACGTATTCATTTCCCTTTGG-3'	52
			R - 5'-AATGGCTGTGGTGTTGGACAAC-3'	52
	RNAi	GFP	F - 5'-TAATACGACTCACTATAGGGTCAGTGGAGAGGGTGAAG-3'	55
			R - 5'-TAATACGACTCACTATAGGGCTAGTTGAACGGATCCATC-3'	55
		Gmm cpt1	F - 5'-TAATACGACTCACTATAGCGTCCCGAGTTGCTCGATAA-3'	54
			R - 5'-TAATACGACTCACTATAGGTGGACAAACGCCAAGGTTC-3'	54
		Gff cpt1	F - 5'-TAATACGACTCACTATAGGGCTCAAGTCAACTGCTACGCC-3'	56
			R - 5'-TAATACGACTCACTATAGGTGCTGCTAAAGTTGCCTCCTC-3'	55
	qPCR	Spiroplasma 16s rRNA	F - 5'-GACTAAGTTCGGTGCTGCAG-3'	54
			R - 5'-TTTGCACTGGATGTCAAGCC-3'	54
		Wigglesworthia recA	F - 5'-TGCGTTTGGGTGAAGATAGAT-3'	55
			R - 5'-CGTCCCATCGGTAAACCTCC-3'	55
		Sodalis rplB	F - 5'-ATCGTGGCTCGTGATGGC-3'	54
			R - 5'-GAACGGTCGGACGGATGC-3'	54
		Gmm cpt1	F - 5'-CTGGATGAAACGCCCTACGA-3'	55
			R - 5'-CCCACTCGTCCATTCGTACC-3'	55
		Gff cpt1	F - 5'-AGACCCTGCGAAATGCAAGT-3'	55
			R - 5'-GTGTTACGTGTCTCAGCCCA-3'	55
		Gmm gapdh	F - 5'-CTGATTTCGTTGGTGATACT-3'	55
			R - 5'CCAAATTCGTTGTCGTACCA-3'	55
